# Supplementary material for: The germline of the malaria mosquito produces abundant miRNAs, endo-siRNAs, piRNAs and 29-nt small RNAs
Source: BMC Genomics. 2015 Feb 19;16(1):100. doi: 10.1186/s12864-015-1257-2 (PMC4345017; doi:10.1186/s12864-015-1257-2)
Supplement: Additional file 4: — Raw read count of known Anopheles miRNAs from each sample. OV adult non-bloodfed ovary, TE adult testis, BF adult bloodfed ovary, MF larval testis-enriched fragment, FF larval ovary-enriched fragment, MW whole male larvae, FW whole female larvae. Number suffix indicates replicate number e.g. OV2: adult non-bloodfed ovary, replicate 2. [file 12864_2015_1257_MOESM4_ESM.xlsx]

## Sheet: miRNA read count
#miRNA	read_count	precursor	total	BF1	BF2	FF1	FF2	FW1	FW2	MF1	MF2	MW1	MW2	OV1	OV2	TE1	TE2
aga-miR-263a	974600	aga-mir-263a	974600	139529	117261	140145	26546	24344	44316	24762	185922	34164	12572	142809	64628	6883	10719
aga-miR-184	611328	aga-mir-184	611328	32564	35993	32675	28124	7472	13744	31676	158673	13360	3861	120052	52137	18221	62776
aga-miR-8	458014	aga-mir-8	458014	11640	29864	11670	20433	19146	36256	26402	172726	40069	11953	20457	16631	13657	27110
aga-miR-989	400344	aga-mir-989	400344	58768	91813	58925	289	21	34	21	146	8	4	133115	55693	323	1184
aga-miR-306	276677	aga-mir-306	276677	15733	30955	15773	3418	1933	4074	6679	20693	4289	1345	69249	34109	14132	54295
aga-miR-10	197803	aga-mir-10	197803	2143	1769	2149	13498	5714	13776	16038	117774	8414	3888	3345	2925	2428	3942
aga-bantam	141649	aga-bantam	141649	2382	7915	2386	4782	6674	13983	10161	44282	15740	3956	7344	6665	3837	11542
aga-miR-11	126248	aga-mir-11	126248	8553	8454	8573	2325	1605	3172	4975	22959	2808	916	19510	14813	6481	21104
aga-miR-276-3p	115723	aga-mir-276	115723	5702	14280	5724	5503	3967	5127	5777	30663	9963	1609	11421	6722	2605	6660
aga-miR-92b	87659	aga-mir-92b	87659	4437	7316	4447	685	1225	1739	512	2299	2609	677	26636	10809	5853	18415
aga-miR-9a	77121	aga-mir-9a	77121	724	1326	724	2684	6100	9246	4273	33543	12811	3128	1240	1005	108	209
aga-miR-1174	58607	aga-mir-1174	58607	5	4	5	4292	1847	5491	6351	35649	3130	1643	5	10	82	93
aga-miR-14	55860	aga-mir-14	55860	1873	5042	1881	1382	329	798	2343	16873	771	287	8441	4414	3858	7568
aga-miR-100	52997	aga-mir-100	52997	2283	2301	2291	750	4093	8488	929	3426	8720	2576	6206	6051	1595	3288
aga-miR-9c	37501	aga-mir-9c	37501	1755	7345	1760	362	1246	1866	813	3675	3012	839	5041	3767	1586	4434
aga-miR-275	31829	aga-mir-275	31829	1883	2171	1887	1678	745	1785	2541	9986	1280	458	2185	1206	951	3073
aga-miR-2	29332	aga-mir-2-2	29332	1115	2839	1116	1208	605	1194	2005	6564	1237	350	4872	3494	819	1914
aga-miR-2	26546	aga-mir-2-1	26546	1044	2795	1045	1030	612	1224	1672	5642	1213	337	4272	3092	783	1785
aga-miR-9b	25297	aga-mir-9b	25297	2057	5880	2064	339	307	529	422	3585	646	177	4065	2669	810	1747
aga-miR-281	24013	aga-mir-281	24013	632	1514	634	1559	259	462	1649	14598	528	139	928	749	63	299
aga-miR-317	19403	aga-mir-317	19403	642	2029	644	1203	174	302	1010	10961	451	237	879	367	129	375
aga-miR-279	14361	aga-mir-279	14361	837	2319	839	199	281	504	286	1060	662	122	2386	1910	671	2285
aga-let-7	11707	aga-let-7	11707	550	1469	551	261	554	737	272	1474	1355	254	1725	858	441	1206
aga-miR-92a	11351	aga-mir-92a	11351	278	411	279	64	55	85	81	249	140	33	3077	1350	1259	3990
aga-miR-996	7594	aga-mir-996	7594	223	1136	223	103	205	331	212	530	523	128	708	799	537	1936
aga-miR-12	7325	aga-mir-12	7325	180	715	180	288	126	214	387	3683	300	62	415	330	99	346
aga-miR-283	7085	aga-mir-283	7085	214	575	214	380	97	221	400	3843	164	61	401	319	82	114
aga-miR-305	5531	aga-mir-305	5531	70	422	71	161	367	643	447	1791	924	257	75	99	67	137
aga-miR-315	5457	aga-mir-315	5457	6	2	6	113	585	1090	229	2017	983	365	5	10	17	29
aga-miR-970	5429	aga-mir-970	5429	252	559	252	269	63	82	339	1038	135	22	1324	636	101	357
aga-miR-927	5266	aga-mir-927	5266	176	108	177	297	178	514	213	2461	316	105	198	184	121	218
aga-miR-125	4707	aga-mir-125	4707	340	444	341	60	182	372	69	277	336	85	951	593	246	411
aga-miR-277	4426	aga-mir-277	4426	126	321	126	157	149	352	204	1153	376	110	343	237	208	564
aga-miR-13b	4036	aga-mir-13b	4036	100	201	100	175	168	255	258	1391	305	114	265	240	133	331
aga-miR-375	3985	aga-mir-375-1	3985	7	11	7	16	642	1386	24	125	1033	555	27	22	31	99
aga-miR-375	3985	aga-mir-375-2	3985	7	11	7	16	642	1386	24	125	1033	555	27	22	31	99
aga-miR-1175	3720	aga-mir-1175	3720	1	1	1	199	131	223	332	2456	323	44	2	0	2	5
aga-miR-957	3706	aga-mir-957	3706	7	11	7	120	376	788	120	932	830	203	13	45	67	187
aga-miR-34	3144	aga-mir-34	3144	97	194	98	123	51	78	251	1480	86	28	312	195	44	107
aga-miR-190	2551	aga-mir-190	2551	172	130	172	87	58	115	155	1042	68	18	164	103	61	206
aga-miR-1	2396	aga-mir-1	2396	57	207	57	181	77	128	167	1062	170	49	99	84	18	40
aga-miR-1889	1104	aga-mir-1889	1104	98	129	98	42	6	16	31	223	15	10	141	97	39	159
aga-miR-278	996	aga-mir-278	996	0	1	0	33	74	148	96	313	157	49	1	2	32	90
aga-miR-309	927	aga-mir-309	927	84	743	84	0	0	0	0	1	1	0	2	2	2	8
aga-miR-308	816	aga-mir-308	816	1	14	1	10	76	202	34	76	161	150	12	14	17	48
aga-miR-iab-4	778	aga-mir-iab-4	778	0	4	0	33	24	74	106	418	73	26	4	6	3	7
aga-miR-133	742	aga-mir-133	742	5	15	5	30	48	83	68	189	126	33	5	18	34	83
aga-miR-7	681	aga-mir-7	681	72	109	73	5	36	38	7	40	77	5	78	78	21	42
aga-miR-1890	451	aga-mir-1890	451	14	49	14	4	24	28	12	90	43	7	28	7	32	99
aga-miR-87	447	aga-mir-87	447	40	68	40	21	3	8	17	85	8	3	87	47	11	9
aga-miR-1000	411	aga-mir-1000	411	0	0	0	9	32	60	18	74	88	19	0	2	26	83
aga-miR-988	342	aga-mir-988	342	32	64	32	8	5	8	20	61	5	1	54	35	3	14
aga-miR-263b	332	aga-mir-263b	332	2	0	2	21	11	26	24	160	28	10	1	0	34	13
aga-miR-282	303	aga-mir-282	303	0	0	0	4	23	78	8	74	75	38	0	0	1	2
aga-miR-993	263	aga-mir-993	263	0	0	0	14	12	23	24	145	19	6	0	0	6	14
aga-miR-276-5p	225	aga-mir-276	225	1	29	1	3	24	39	11	24	52	13	3	4	11	10
aga-miR-137	174	aga-mir-137	174	0	0	0	7	12	24	32	55	20	8	0	1	4	11
aga-miR-981	129	aga-mir-981	129	0	1	0	4	13	19	7	21	34	7	0	5	7	11
aga-miR-79	97	aga-mir-79	97	7	14	7	2	2	7	4	20	4	0	18	7	0	5
aga-miR-210	87	aga-mir-210	87	5	4	5	0	11	17	0	0	20	8	3	7	2	5
aga-miR-1891	86	aga-mir-1891	86	3	4	3	0	0	0	0	11	0	0	2	0	20	43
aga-miR-124	79	aga-mir-124	79	0	0	0	1	10	16	6	8	24	10	0	2	0	2
aga-miR-307	71	aga-mir-307	71	1	4	1	3	2	5	3	20	7	1	7	9	3	5
aga-miR-965	36	aga-mir-965-1	36	1	3	1	0	4	3	4	8	4	0	2	3	1	2
aga-miR-965	36	aga-mir-965-2	36	1	3	1	0	4	3	4	8	4	0	2	3	1	2
aga-miR-286	28	aga-mir-286	28	3	13	3	0	0	0	2	2	0	0	1	0	0	4
aga-miR-219	5	aga-mir-219	5	0	0	0	0	0	1	0	0	3	1	0	0	0	0
aga-miR-929	2	aga-mir-929	2	0	0	0	0	0	0	0	1	0	0	0	0	0	1
