# Supplementary material for: The germline of the malaria mosquito produces abundant miRNAs, endo-siRNAs, piRNAs and 29-nt small RNAs
Source: BMC Genomics. 2015 Feb 19;16(1):100. doi: 10.1186/s12864-015-1257-2 (PMC4345017; doi:10.1186/s12864-015-1257-2)
Supplement: Additional file 5: — Summary of novel identified miRNAs detailing genomic location, mIRbase ID deposition numbers, number of times mature or star molecule was cloned. miRNAs also cloned in a recent study by Biryukova et al. are also indicated. [file 12864_2015_1257_MOESM5_ESM.xlsx]

## Sheet: Sheet1
names from miRBAse	provisional id	MiRBase-ID	total read count	mature read count	star read count	example miRBase miRNA with the same seed	mature sequence	star sequence	precursor sequence	genomic coordinates	strand	genomic locus	gene	clusters	Cloned in Biryukova et al. 2014?
aga-mir-286b	2L_4100	aga-mir-286b	38021	37902	117	dme-miR-279-3p	ugacuagaccgaacacucguaucc	gcgaaugucggaguagucgcu	gcgaaugucggaguagucgcuugugauugaauugacaaaaagugacuagaccgaacacucguaucc	2L:3537481-3537547	-	intronic	BX052293	cluster with 1 known (aga-miR-309) and 1 novel	yes
aga-mir-2b	2L_5838	aga-mir-2b	24922	24657	264	dme-miR-6-3p	uaucacagccagcuuugaaga	ucucaaaguggcugugaaaug	ucucaaaguggcugugaaaugcguccuucacuguguaagggaagauuccuuuuucgcauaucacagccagcuuugaaga	2L:37757411-37757490	-	intergenic		cluster with 2 known (aga-miR-2, aga-miR-13b)	yes
	2R_9598	aga-mir-999	20841	20835	6	dme-miR-999-3p	uguuaacuguaagacugugucu	acgcggucaugcagucuaauauu	acgcggucaugcagucuaauauuuggcauucgauucaaauguuaacuguaagacugugucu	2R:8265179-8265240	-	intronic	AGAP013622-RA		yes
	X_46644	aga-mir-2940	13279	12748	531	aae-miR-2940-3p	gucgacagagagauaaaucacu	ugguuuaucuagucugucgaaaca	ugguuuaucuagucugucgaaacaagugaauuugcaaaagucuugucgacagagagauaaaucacu	X:2840459-2840525	-	intergenic			yes
	2R_10945	aga-mir-252	7677	7636	41	dme-miR-252-5p	cuaaguacuagugccgcaggag	cugcugcccaagugcuuaucg	cuaaguacuagugccgcaggagagauucuaaccccugcugcccaagugcuuaucg	2R:52693316-52693371	-	intergenic			yes
aga-mir-998	2R_6425	aga-mir-998	5700	5537	101	dme-miR-998-3p	uagcaccaugagauucagcuc	gcugaacucucgugggucugc	gcugaacucucgugggucugcaguauuuacaagcggccacaucguucauguagcaccaugagauucagcuc	2R:13042402-13042473	+	intronic	AGAP001978-RA	clustered with aga-mir-11	yes
aga-mir-10355	X_43370	aga-mir-10355	5246	5173	73		cauuaccgauggauccuuaccg	aguaaggguuuucuguaaugca	cauuaccgauggauccuuaccgauguauuugguacuauucaguaaggguuuucuguaaugca	X:1723972-1724034	+	intronic	BX032251	cluster of 9 novel mirs	yes
aga-mir-2944a-2	2L_4095	aga-mir-2944a-2	4972	4926	46	dme-miR-5-5p	gaaggaacuucugcugugaucu	uaucacaguaguuguacuuuaa	gaaggaacuucugcugugaucugaguuauagaucauaucacaguaguuguacuuuaa	2L:3537079-3537136	-	intronic	BX052293	clustered with 3 mirs 1 novel and 1 known (aga-miR-309)
aga-mir-2944a-1	3R_19113	aga-mir-2944a-1	4972	4926	46	dme-miR-5-5p	gaaggaacuucugcugugaucu	uaucacaguaguuguacuuuaa	gaaggaacuucugcugugaucugaguuaggaucauaucacaguaguuguacuuuaa	3R:43008878-43008934	-	intergenic		cluster of 4 mirs 2 novel 2 known (aga-miR-309, aga-miR-286)	yes
aga-mir-10361b	X_43358	aga-mir-10361b	4768	4346	422		acacgauaagaggacaguuuacg	uaaauggucuuuuuaucguguac	acacgauaagaggacaguuuacguuucaaucggauguucguaaauggucuuuuuaucguguac	X:1722053-1722116	+	intronic	BX032251	cluster of 9 novel mirs
aga-mir-2944b	3R_19115	aga-mir-2944b	4354	4296	58	dme-miR-5-5p	gaaggaacucccggugugauaug	uaucacagcgguaguuaccug	gaaggaacucccggugugauauguuggaaaauccguaccauaucacagcgguaguuaccug	3R:43009066-43009127	-	intergenic		cluster of 4 mirs 2 novel 2 known (aga-miR-309, aga-miR-286)	yes
aga-mir-965-2	aga-mir_temp56	aga-mir-965-2	3204	3042	124		uaucacagccauuuugaugagc	gcucaucaauugguuguggcu	cggacugggcucaucaauugguuguggcuauguguuuaucaccaaauaaaccggacucguuuuccgcuauucacuaucauaucacagccauuuugaugagcucggucgg	2L:37758085-37758193	-	intronic	BX025031
aga-mir-10356-2	UNKN_31622	aga-mir-10356-2	3203	3160	43		uucauugaaaugaaguuuggcugga	caguaaaaaaguuuucaauggguagccu	uucauugaaaugaaguuuggcuggaucuucacuaucuggguagggacgcaguaaaaaaguuuucaauggguagccu	UNKN:42032443-42032519:	+	intergenic
aga-mir-10356-1	UNKN_35035	aga-mir-10356-1	3203	3160	43		uucauugaaaugaaguuuggcugga	caguaaaaaaguuuucaauggguagccu	uucauugaaaugaaguuuggcuggaucuucacuaucuggguagggacgcaguaaaaaaguuuucaauggguagccu	UNKN:7269823-7269899	-	intergenic
aga-mir-31	X_44120	aga-mir-31	2466	2388	78	dme-miR-31b-5p	uggcaagauguuggcauagcua	uagcuauucaacuucuuguuuau	uggcaagauguuggcauagcuaaaagauuuggauuuagcuauucaacuucuuguuuau	X:14375923-14375981	+	intronic	TCLAG069378		yes
aga-mir-10357	X_49568	aga-mir-10357	2167	1951	214		ucugauguucugcgcccaccugaaa	ccagaaccuggugcugcaagcugcc	ccagaaccuggugcugcaagcugccagagaggagaaagcagacgugcucauucucucugauguucugcgcccaccugaaa	X:24387660-24387740	-	intronic	BX069203
aga-mir-10358-1	3L_12866	aga-mir-10358-1	1883	1878	5		ugagaaguaacuguuaaaacuaugu	ugucauuuucuuuugcuccucgauguu	ugagaaguaacuguuaaaacuaugucgccgguugcgaugucauuuucuuuugcuccucgauguu	3L:4968538-4968602	+	intronic	TCLAG032018
aga-mir-10358-3	UNKN_32355	aga-mir-10358-3	1883	1878	5		ugagaaguaacuguuaaaacuaugu	ugucauuuucuuuugcuccucgauguu	ugagaaguaacuguuaaaacuaugucgccgguugcgaugucauuuucuuuugcuccucgauguu	UNKN:1627509-1627573	-	intronic	BX036564
aga-mir-10358-4	X_45482	aga-mir-10358-4	1883	1878	5		ugagaaguaacuguuaaaacuaugu	ugucauuuucuuuugcuccucgauguu	ugagaaguaacuguuaaaacuaugucgccgguugcgaugucauuuucuuuugcuccucgauguu	X:22709640-22709704	+	intronic	BX066759
aga-mir-10358-5	X_48529	aga-mir-10358-5	1883	1878	5		ugagaaguaacuguuaaaacuaugu	ugucauuuucuuuugcuccucgauguu	ugagaaguaacuguuaaaacuaugucgccgguuacgaugucauuuucuuuugcuccucgauguu	X:22368029-22368093	-	intronic	TCLAG070358
aga-mir-10358-2	X_48597	aga-mir-10358-2	1883	1878	5		ugagaaguaacuguuaaaacuaugu	ugucauuuucuuuugcuccucgauguu	ugagaaguaacuguuaaaacuaugucgccgguugcgaugucauuuucuuuugcuccucgauguu	X:22590643-22590707	-	intronic	TCLAG066667
LOW_COMPLEXITY	X_46500	LOW_COMPLEXITY	1852	1828	2		ugggacauagcgcucaccuugcugc	ugccucgggcgcugcugcugcuguca	ugggacauagcgcucaccuugcugcugcugcugcuguugcugcugcugcugcugcugccucgggcgcugcugcugcuguca	X:24374941-24375022	+	intronic	TCLAG066911
aga-mir-10359	X_44604	aga-mir-10359	1523	1494	21		ucauugagcaauucgucguccguau	uaaggaugacccggccaaaguugaagg	ucauugagcaauucgucguccguauuucuucguuguuguuguugcaggauugcagaagcugcugauaaggaugacccggccaaaguugaagg	X:20483864-20483956	+	intergenic
aga-mir-2945	3R_17970	aga-mir-2945	1511	1093	414	dme-miR-279-3p	ugacuagaggcagacucguuug	agcgagucugcacucuggaauaac	agcgagucugcacucuggaauaacaugucggauucguauacucaugacuagaggcagacucguuug	3R:10314331-10314397	-	intronic	AGAP008397-RA		yes
aga-mir-285	3L_14051	aga-mir-285	1358	1350	7	dme-miR-998-3p	uagcaccauucgaaaucaguac	acuggcuuccuaucggugcuuaga	acuggcuuccuaucggugcuuagauggcauaugaaaucguucuagcaccauucgaaaucaguac	3L:39242666-39242730	+	intronic	TCLAG031170		yes
aga-mir-10360	2R_10931	aga-mir-10360	1178	1132	9		uaguugagaagacgcugagccgccc	uggacuuggcuuauccugcacuacgg	uaguugagaagacgcugagccgccccgucuugugcuuggugcuuuagauuuggccguuugggguggacuuggcuuauccugcacuacgg	2R:52133141-52133230	-	intronic	TCLAG024897
aga-mir-10375b-1	aga-mir_temp12-1	aga-mir-10375b-1	1075	825	36		aggggaaugcuguacacucua	uaagcguauagcuuuucccau	cgacgaauucugaaaggggaaugcuguacacucuaugugcuaaaaauauccauaagcguauagcuuuucccauuuagcguucguug	3R:11101698-11101783	+	intronic	TCLAG043401	cluster of 2 identical novel miRs
aga-mir-10375b-2	aga-mir_temp12-2	aga-mir-10375b-2	1075	825	36		aggggaaugcuguacacucua	uaagcguauagcuuuucccau	cgacgaauucugaaaggggaaugcuguacacucuaugugcuaaaaauauccauaagcguauagcuuuucccauuuagcguucguug	3R:11096179-11096264	+	intronic	TCLAG043401
aga-mir-33	X_46604	aga-mir-33	1046	1030	16	dme-miR-12-3p	caguacuucugcaaugcaaccc	gugcauuguaguugcauugca	gugcauuguaguugcauugcacuuaccguguuggcaacaggugcaguacuucugcaaugcaaccc	X:1256013-1256078	-	intronic	AGAP000076-RA		yes
aga-mir-10361a-3	X_43364	aga-mir-10361a-3	818	796	22		acacgauaagaggaaaguuuacg	uaaaugauccuuuuaucguguac	acacgauaagaggaaaguuuacguuucaaucggauguucguaaaugauccuuuuaucguguac	X:1722757-1722820	+	intronic	BX032253	cluster of 9 novel mirs	yes
aga-mir-10361a-1	X_43368	aga-mir-10361a-1	818	796	22		acacgauaagaggaaaguuuacg	uaaaugauccuuuuaucguguac	acacgauaagaggaaaguuuacguuucaaucggauguucguaaaugauccuuuuaucguguac	X:1723464-1723527	+	intronic	BX032251	cluster of 9 novel mirs
aga-mir-10361a-2	X_43374	aga-mir-10361a-2	818	796	22		acacgauaagaggaaaguuuacg	uaaaugauccuuuuaucguguac	acacgauaagaggaaaguuuacguuucaaucggauguucguaaaugauccuuuuaucguguac	X:1724610-1724673	+	intronic	BX032252	cluster of 9 novel mirs
aga-mir-10379	chrX_44777_anoGam1	aga-mir-10379	803	731	72		uugggcgcuaucuacaauguag	acauuguagaaagggucaaaaug	acauuguagaaagggucaaaaugauauaauuucugcauuucauugggcgcuaucuacaauguag	chrX:1722550-1722614	+	intronic	BX032251	cluster of 9 novel mirs
aga-mir-10380	chrX_44783_anoGam1	aga-mir-10380	803	731	72		uugggcgcuaucuacaauguag	acauuguagaaagggucaaaaug	acauuguagaaagggucaaaaugauauaauuucugcuuuucauugggcgcuaucuacaauguag	chrX:1723257-1723321	+	intronic	BX032251	cluster of 9 novel mirs
aga-mir-10381	chrX_44791_anoGam1	aga-mir-10381	803	731	72		uugggcgcuaucuacaauguag	acauuguagaaagggucaaaaug	acauuguagaaagggucaaaaugauauaauuucugcauuucauugggcgcuaucuacaauguag	chrX:1724403-1724467	+	intronic	BX032252	cluster of 9 novel mirs
aga-mir-10362	X_47167	aga-mir-10362	664	606	2		ucgaugauccgcggcuccgcagcgc	uguaguguggccgcgcuccaagcaacgg	ucgaugauccgcggcuccgcagcgcaggcacaagcuggaucgaucuucaccagcgcagucugcuguaguguggccgcgcuccaagcaacgg	X:12989686-12989777	-	intergenic	TCLAG065254
aga-mir-10363	2L_4062	aga-mir-10363	450	261	15		ccggugaacugcugugcaggggcgc	cgcgcuugggccgcucagccgguac	cgcgcuugggccgcucagccgguacggcugcacaggggcgaccguguugucgcugccggugaacugcugugcaggggcgc	2L:2780434-2780514	-	intronic	AGAP004724-RA		yes
aga-mir-10364	X_46790	aga-mir-10364	417	416	1		uaugaugcuguugaugggau	cccauuccacagcaucaccaga	cccauuccacagcaucaccagacguucgcucuuaugaugcuguugaugggau	X:6190755-6190807	-	intronic	AGAP000351-RB
aga-mir-2796	2R_6693	aga-mir-2796	406	402	4		guaggccggcggaaacuacuugc	agggguuucuuucggccuccag	agggguuucuuucggccuccagcagcauuugaccguuguaggccggcggaaacuacuugc	2R:22427284-22427344	+	intergenic	AGAP002529-RA		yes
aga-mir-10365	3L_13346	aga-mir-10365	271	222	49	dme-miR-927-5p	auuagaauguggaaucuguuuuu	aaaaguuuucauauucuugcgg	auuagaauguggaaucuguuuuuguaccuguuacagaaauaugcaaaaaaguuuucauauucuugcgg	3L:17216221-17216289	+	intronic	BX007194		yes
aga-mir-980	2R_9851	aga-mir-980	251	216	35		cggucguucauuaggucaucuagc	uagcugccuagugaagggc	cggucguucauuaggucaucuagcuaaauuuuacuaagcuagcugccuagugaagggc	2R:21985898-21985956	-	intergenic
aga-mir-10376	aga-mir_temp67	aga-mir-10376	200	151	49		ucuaucauuugaguaccauga	cgugguacucuugugguaagg	ccggugaucgguuucgugguacucuugugguaaggaguuucgcacuagcggcggcaccaagcaucucuaucauuugaguaccaugaagucggcacugg	2R:18852626-18852723	-	intergenic
aga-mir-10366a-1	X_47310	aga-mir-10366a-1	181	137	44		aaucaccggcuuuuucaaucaa	cauugaaaucggcugggguagc	cauugaaaucggcugggguagcgugucguuuuauuggcaaucaccggcuuuuucaaucaa	X:15153635-15153695	-	intergenic		cluster of 3 novel mirs
aga-mir-10367	2R_10191	aga-mir-10367	163	58	105		aacacucuguuuaugcucucu	uaggguauugaacagauuuguu	uaggguauugaacagauuuguugaauuugauuuuauaucaacacucuguuuaugcucucu	2R:34624574-34624634	-	intergenic
aga-mir-10366b	X_47303	aga-mir-10366b	156	124	32		auugaaaucggcuaugauagcu	caaucaucgcccuuuuuaaug	auugaaaucggcuaugauagcuugucguuucauuggcaaucaucgcccuuuuuaaug	X:15128213-15128270	-	intergenic		cluster of 4 novel mirs
aga-mir-10375a	X_43359	aga-mir-10375a	154	154	0		uaaugcgcuuucuaugauguag	acaucauagaaaguguuaaugcg	acaucauagaaaguguuaaugcgauuuauauguuucugcucguaaugcgcuuucuaugauguag	X:1722335-1722399	+	intronic	BX032251	cluster of 9 novel mirs
aga-mir-932	2R_6454	aga-mir-932	144	139	1	dme-miR-932-5p	ucaauuccguagugcauugcagu	ugcaagcauugugggagugaag	ucaauuccguagugcauugcaguguagaacgguuacaagcacgacugcaagcauugugggagugaag	2R:15199832-15199899	+	exonic	TCLAG020874		yes
aga-mir-965-1	aga-mir_temp5	aga-mir-965-1	139	116	2		aaggaaucgcucgacgacgugc	acucgaucgaucgaauccaucc	cguguggaaggaaucgcucgacgacgugccgaugaaucuggaaacugcacucgaucgaucgaauccauccacacg	2R:2995184-2995258	+	exonic	ENSANGT00000029518.1
aga-mir-10366a-2	X_47318	aga-mir-10366a-2	138	137	1		aaucaccggcuuuuucaaucaa	ucauugaaaucggcugggguag	ucauugaaaucggcugggguagagugucguuuuauuggcaaucaccggcuuuuucaaucaa	X:15180792-15180853	-	intergenic		cluster of 4 novel mirs
aga-mir-10369	X_47314	aga-mir-10369	114	111	3		uagugacacuuuuuaaugaaau	uucauuaaaaggggcua	uucauuaaaaggggcuacaauauaauauuuguaauagugacacuuuuuaaugaaau	X:15179878-15179934	-	intergenic		cluster of 4 novel mirs
aga-mir-10368	X_46838	aga-mir-10368	112	110	2		acacgacccugauugcuguagu	ugcagcaaucuaggcagcguucu	ugcagcaaucuaggcagcguucucguuugcuuuguagaagaaaacacgacccugauugcuguagu	X:7416769-7416834	-	intergenic	TCLAG064090
aga-mir-10370-1	X_47316	aga-mir-10370-1	105	96	9		uaauguccaugguuaaugaaau	cucauuaaaauggacaacgauagc	cucauuaaaauggacaacgauagcgugucauuauauuugcuauaauguccaugguuaaugaaau	X:15180514-15180578	-	intergenic		cluster of 4 novel mirs
aga-mir-10370-2	X_47308	aga-mir-10370-2	104	96	6		uaauguccaugguuaaugaaau	cucauuaaaauggacaacgauagu	cucauuaaaauggacaacgauagugugucauuauauuugcuauaauguccaugguuaaugaaau	X:15153351-15153415	-	intergenic		cluster of 3 novel mirs
aga-mir-10371	3L_12478	aga-mir-10371	94	86	8		uguuugauuuuggauacggucgcca	ugacauguauugagguagaaua	uguuugauuuuggauacggucgccauguaguuugaugaucauacaaucaguguuucggugacauguauugagguagaaua	3L:4060794-4060874	+	intronic	AGAP010473-RA
aga-mir-10372a	X_47305	aga-mir-10372a	78	60	18		auugaaauaggauacuaaagcg	ccuuaguuacccuuuuucaauga	auugaaauaggauacuaaagcguauugugaaaauugccuuaguuacccuuuuucaauga	X:15152857-15152916	-	intronic		cluster of 3 novel mirs
aga-mir-10373	3L_12694	aga-mir-10373	67	61	6		aauacgucuagcuuugguagcuucu	gagagaaacauuugugaaggcguau	aauacgucuagcuuugguagcuucuuagagcaauuguuuauugauuugcaggagagaaacauuugugaaggcguau	3L:4587583-4587659	+	intergenic	TCLAG032018
aga-mir-10372b	X_47312	aga-mir-10372b	65	50	15		ccuauguugcauuuuucaaugu	auugaaaaaggcaacagaagcg	auugaaaaaggcaacagaagcgugucguaaaaauugccuauguugcauuuuucaaugu	X:15179291-15179349	-	intergenic		cluster of 4 novel mirs
aga-mir-10374	2L_2309	aga-mir-10374	35	25	10		cuuuguuuaaauuguuugucgcc	ugaguuaacaaucgaugacagguug	ugaguuaacaaucgaugacagguugaagguggcuaugcagaaaaggcuuuguuuaaauuguuugucgcc	2L:18098727-18098796	+	intronic	TCLAG009162
aga-mir-10377a	aga-mir_temp59	aga-mir-10377a	30	29	1		ggaguuggaaauugacguaacc	ucaucaucaguuucuaauucca	auaguuggaguuggaaauugacguaaccaauaugcaagcgaucugucacaagagcgauuugauggcgaaucuaaugagucaucaucaguuucuaauuccaucuau	3R:19372525-19372629	-	intronic	BX065179
aga-mir-2c	aga-mir_temp74	aga-mir-2c	25	14	11		acuguuuuguucguuguucuca	uggaagaacgaacaagacugua	ucaaugacgccaacuguuuuguucguuguucucacauauuucguuuguggaagaacgaacaagacuguagaugucauuga	X:7417600-7417679	-	intronic	BX036111
aga-mir-10377b	aga-mirtron1	aga-mir-10377b	23	21	1		aauucucaaccucacauuacaga	gugaguaauguguugcugaauguuuga	gugaguaauguguugcugaauguuugauuguucuugcacugcuauucuugcugcuuuucaauucucaaccucacauuacagag	X:23965282-23965364	+	mirtron	TCLAG061369
aga-mir-10375b-3	aga-mir_temp48	aga-mir-10375b-3	22	12	3		uaaagccauuccucaauucua	ggaguuggagaguggcuuaac	uggaguuggagaguggcuuaaccagcaaguuugcggucugccaaaagagcugugugguggugagucccggguaaagccauuccucaauucua	3R:19372881-19372972	-	intronic	BX065179
aga-mir-10378	aga-mirtron2	aga-mir-10378	17	16	0		gugaguaaacgcgcaaagcgga		gugaguaaacgcgcaaagcggaaguaggcagugcgggaugugaugucacccacgggaaugacggugcacauuugcuuauccgcuuuauguuuuuacuuuuagcu	3R:42055853-42055956	+	mirtron	TCLAG046605
