# Supplementary material for: The germline of the malaria mosquito produces abundant miRNAs, endo-siRNAs, piRNAs and 29-nt small RNAs
Source: BMC Genomics. 2015 Feb 19;16(1):100. doi: 10.1186/s12864-015-1257-2 (PMC4345017; doi:10.1186/s12864-015-1257-2)
Supplement: Additional file 7: — DESeq output from differential expression analysis between samples. Samples compared are described in row 1 (eg. “OV_vs_TE”) Mean read intensity (from two biological replicates) was compared between samples using DESeq and adjusted p-value (padj). micoRNAs with significant differential expression at padj < 0.01 are highlighted in yellow. OV adult non-bloodfed ovary, TE adult testis, BF adult bloodfed ovary, MF larval testis-enriched fragment, FF larval ovary-enriched fragment, MW whole male larvae, FW whole female larvae. [file 12864_2015_1257_MOESM7_ESM.xlsx]

## Sheet: Sheet1
OV_vs_TE											BF_vs_OV											BF_vs_TE												FF_vs_FW											FF_vs_MF
miRBase ID	#provisional miRNA name	baseMean	baseMeanOV	baseMeanTE	foldChange	log2FoldChange	pval	padj	X or non-X?		miRBase ID	#provisional miRNA name	baseMean	baseMeanBF	baseMeanOV	foldChange	log2FoldChange	pval	padj	X or non-X?		miRBase ID	#provisional miRNA name	baseMean	baseMeanBF	baseMeanTE	foldChange	log2FoldChange	pval	padj	X or non-X?		miRBase ID	#provisional miRNA name	baseMean	baseMeanFF	baseMeanFW	foldChange	log2FoldChange	pval	padj	X or non-X?		miRBase ID	#provisional miRNA name	baseMean	baseMeanFF	baseMeanMF	foldChange
aga-mir-10355	aga-X_43370	1237.8	45.5535	2430.05	53.345	5.73728	1.72437e-31	3.13835e-29	X		aga-mir-2944b	aga-3R_19115	929.364	1855.77	2.9604	0.00159524	-9.29201	5.1036e-08	8.16576e-06	non-X		aga-mir-10355	aga-X_43370	1073.32	22.4957	2124.14	94.4239	6.56108	1.07547e-08	1.9681e-06	X		aga-miR-375	aga-miR-375	520.445	18.0166	1022.87	56.7741	5.82716	8.74472e-15	5.99013e-13	non-X		aga-mir-10361b	aga-X_43358	62.5025	1.44364	123.561	85.59
aga-mir-10361a-3	aga-X_43364	193.097	8.3942	377.8	45.0072	5.49208	3.14658e-20	1.43169e-18	X		aga-half-tRNA	aga-half-tRNA	114132	220780	7484.67	0.033901	-4.88253	6.05787e-07	4.8463e-05	non-X		aga-miR-989	aga-miR-989	37965.3	75288.8	641.817	0.00852473	-6.87413	2.63647e-08	2.41237e-06	non-X		aga-miR-989	aga-miR-989	246.135	463.198	29.0724	0.0627645	-3.99391	9.42911e-09	4.30596e-07	non-X		aga-miR-989	aga-miR-989	396.993	757.321	36.6649	0.0484139
aga-mir-10361a-1	aga-X_43368	193.097	8.3942	377.8	45.0072	5.49208	3.14658e-20	1.43169e-18	X		aga-mir-286b	aga-2L_4100	7977.36	15898.8	55.869	0.00351403	-8.15266	0.000140686	0.00750325	non-X		aga-mir-10361a-3	aga-X_43364	167.269	4.27396	330.264	77.2735	6.2719	1.71766e-07	6.28665e-06	X		aga-mir-932	aga-2R_6454	17.5397	0.314104	34.7652	110.681	6.79026	2.22122e-05	0.000608615	non-X		aga-mir-10355	aga-X_43370	39.3989	11.6508	67.1469	5.76326
aga-mir-10361a-2	aga-X_43374	193.097	8.3942	377.8	45.0072	5.49208	3.14658e-20	1.43169e-18	X		aga-mir-2944a-2	aga-2L_4095	1048.83	2090.94	6.7176	0.00321272	-8.28199	0.000691366	0.0221237	non-X		aga-mir-10361a-1	aga-X_43368	167.269	4.27396	330.264	77.2735	6.2719	1.71766e-07	6.28665e-06	X		aga-mir-285	aga-3L_14051	39.4156	5.2894	73.5418	13.9036	3.79739	2.17524e-05	0.000608615	non-X		aga-mir-10374	aga-2L_2309	0.141707	0	0.283414	Inf
aga-half-tRNA	aga-half-tRNA	72711.6	8199.1	137224	16.7365	4.06493	5.83077e-20	2.1224e-18	non-X		aga-mir-2944a-1	aga-3R_19113	1048.83	2090.94	6.7176	0.00321272	-8.28199	0.000691366	0.0221237	non-X		aga-mir-10361a-2	aga-X_43374	167.269	4.27396	330.264	77.2735	6.2719	1.71766e-07	6.28665e-06	X		aga-miR-281	aga-miR-281	1212.18	2049.3	375.068	0.183023	-2.44991	0.0001007	0.00229931	non-X		aga-mir-10374	aga-2L_2309*	0.0708536	0	0.141707	Inf
aga-mir-10361b	aga-X_43358*	82.3441	1.81654	162.872	89.6604	6.4864	9.56408e-18	2.9011e-16	X		aga-miR-309	aga-miR-309	203.263	404.956	1.57004	0.00387707	-8.01082	0.00467153	0.124574	non-X		aga-mir-2944b	aga-3R_19115	773.958	1540.26	7.6526	0.00496837	-7.65301	2.98459e-07	9.10299e-06	non-X		aga-miR-100	aga-miR-100	3778.79	1171.12	6386.47	5.45331	2.44713	0.000130186	0.00233903	non-X		aga-mir-10363	aga-2L_4062	4.81319	5.12903	4.49734	0.87684
aga-mir-10361b	aga-X_43358	1020.99	63.2172	1978.76	31.301	4.96814	3.68565e-14	9.58268e-13	X		aga-miR-286	aga-miR-286	3.93015	7.8603	0	0	-Inf	0.00958011	0.218974	non-X		aga-mir-10361b	aga-X_43358	888.646	47.4825	1729.81	36.4305	5.18707	1.62389e-06	4.24531e-05	X		aga-miR-125	aga-miR-125	169.146	56.4115	281.881	4.99688	2.32103	0.000136585	0.00233903	non-X		aga-mir-2944a-2	aga-2L_4095	17.0707	16.0326	18.1087	1.12949
aga-X_46500	aga-X_46500	279.996	557.969	2.02306	0.00362575	-8.1075	6.49371e-12	1.47732e-10	X		aga-miR-92a	aga-miR-92a	1035.02	409.98	1660.06	4.04913	2.01761	0.0182824	0.365647	non-X		aga-mir-10366a-1	aga-X_47310	24.2789	0	48.5577	Inf	Inf	4.16003e-06	8.45873e-05	X		aga-miR-957	aga-miR-957	357.163	124.445	589.882	4.74011	2.24492	0.000169297	0.00257708	non-X		aga-mir-2944a-2	aga-2L_4095*	0.0708536	0	0.141707	Inf
aga-mir-10366a-1	aga-X_47310	27.7779	0	55.5558	Inf	Inf	7.93577e-10	1.44431e-08	X		aga-mir-286b	aga-2L_4100*	24.6664	49.3328	0	0	-Inf	0.0292154	0.519384	non-X		aga-mir-10366a-2	aga-X_47318	24.2789	0	48.5577	Inf	Inf	4.16003e-06	8.45873e-05	X		aga-miR-184	aga-miR-184	26345.4	41709.4	10981.3	0.26328	-1.92533	0.00128372	0.0175869	non-X		aga-mir-286b	aga-2L_4100	40.5223	35.5863	45.4582	1.27741
aga-mir-10366a-2	aga-X_47318	27.7779	0	55.5558	Inf	Inf	7.93577e-10	1.44431e-08	X		aga-miR-317	aga-miR-317	951.674	1437.28	466.068	0.324271	-1.62473	0.046395	0.74232	non-X		aga-miR-1000	aga-miR-1000	23.8097	0	47.6194	Inf	Inf	5.43066e-06	9.93811e-05	non-X		aga-miR-210	aga-miR-210	7.4576	0	14.9152	Inf	Inf	0.00178613	0.0222454	non-X		aga-mir-286b	aga-2L_4100*	0.240607	0.481214	0	0
aga-mir-10366b	aga-X_47303	23.9981	0	47.9962	Inf	Inf	1.37156e-09	2.26931e-08	X		aga-X_46500	aga-X_46500	351.458	193.636	509.28	2.63009	1.39511	0.0606488	0.882165	X		aga-miR-278	aga-miR-278	27.4908	0.366797	54.6148	148.897	7.21817	1.46507e-05	0.000206236	non-X		aga-miR-308	aga-miR-308	81.0886	26.4159	135.761	5.13938	2.36159	0.0021704	0.0233942	non-X		aga-mir-2b	aga-2L_5838	2065.22	2685.58	1444.85	0.538005
aga-miR-278	aga-miR-278	31.9098	1.33809	62.4815	46.6944	5.54518	1.55836e-09	2.36351e-08	non-X		aga-mir-10374	aga-2L_2309	0.922994	0.803222	1.04276	1.29823	0.376543	0.979634	1	non-X		aga-mir-10368	aga-X_46838	21.8229	0	43.6459	Inf	Inf	1.27645e-05	0.000206236	X		aga-miR-317	aga-miR-317	1449.5	2650.26	248.734	0.0938528	-3.41346	0.00221988	0.0233942	non-X		aga-mir-2b	aga-2L_5838*	19.5614	14.1078	25.0151	1.77314
aga-mir-10359	aga-X_44604	202.224	357.294	47.1536	0.131974	-2.92167	2.88568e-09	4.03995e-08	X		aga-mir-10374	aga-2L_2309*	0.521382	0	1.04276	Inf	Inf	0.744017	1	non-X		aga-mir-10366b	aga-X_47303	20.9777	0	41.9554	Inf	Inf	1.41413e-05	0.000206236	X		aga-miR-87	aga-miR-87	25.3642	45.3592	5.36918	0.11837	-3.07862	0.00484106	0.0462909	non-X		aga-mir-10367	aga-2R_10191	0.0708536	0	0.141707	Inf
aga-miR-1000	aga-miR-1000	27.7184	0.956893	54.4798	56.9341	5.83122	3.44964e-09	4.48453e-08	non-X		aga-mir-10363	aga-2L_4062	47.2707	29.342	65.1995	2.22205	1.15189	0.217117	1	non-X		aga-mir-10361b	aga-X_43358*	72.9972	3.61693	142.378	39.3642	5.29881	1.99573e-05	0.000260871	X		aga-miR-970	aga-miR-970	188.07	296.661	79.4792	0.267913	-1.90017	0.00506834	0.0462909	non-X		aga-mir-10367	aga-2R_10191*	0.708536	0	1.41707	Inf
aga-mir-10362	aga-X_47167	139.322	259.166	19.4785	0.0751582	-3.73393	4.21261e-09	5.1113e-08	X		aga-mir-10363	aga-2L_4062*	2.86331	1.71166	4.01495	2.34565	1.22999	0.641026	1	non-X		aga-mir-10370-2	aga-X_47308	17.519	0	35.0379	Inf	Inf	2.90582e-05	0.000332354	X		aga-miR-282	aga-miR-282	28.4924	9.37276	47.6121	5.07984	2.34478	0.00975472	0.0821987	non-X		aga-mir-10360	aga-2R_10931	9.10666	4.863	13.3503	2.74529
aga-mir-10367	aga-2R_10191*	25.3691	0.381201	50.357	132.101	7.0455	1.05708e-08	1.20243e-07	non-X		aga-mir-2944a-2	aga-2L_4095*	9.03178	18.0636	0	0	-Inf	0.0999272	1	non-X		aga-mir-10370-1	aga-X_47316	17.519	0	35.0379	Inf	Inf	2.90582e-05	0.000332354	X		aga-miR-315	aga-miR-315	557.071	248.997	865.146	3.47453	1.79682	0.0101998	0.0821987	non-X		aga-mir-998	aga-2R_6425	154.187	167.204	141.17	0.844299
aga-mir-10370-2	aga-X_47308	20.0426	0	40.0851	Inf	Inf	1.41558e-08	1.43131e-07	X		aga-mir-2b	aga-2L_5838	1874.59	1435.87	2313.31	1.61108	0.688027	0.49852	1	non-X		aga-mir-10367	aga-2R_10191*	22.1944	0.366797	44.0219	120.017	6.9071	7.02946e-05	0.0007567	non-X		aga-mir-2b	aga-2L_5838	989.618	1671.75	307.487	0.183932	-2.44276	0.0133356	0.097911	non-X		aga-mir-998	aga-2R_6425*	6.73702	6.30664	7.16741	1.13649
aga-mir-10370-1	aga-X_47316	20.0426	0	40.0851	Inf	Inf	1.41558e-08	1.43131e-07	X		aga-mir-2b	aga-2L_5838*	23.6276	19.7367	27.5184	1.39428	0.479517	0.656095	1	non-X		aga-mir-10369	aga-X_47314	22.1554	0.366797	43.944	119.805	6.90454	8.01522e-05	0.000814881	X		aga-miR-1	aga-miR-1	204.242	300.596	107.889	0.358916	-1.47828	0.0135789	0.097911	non-X		aga-mir-932	aga-2R_6454	1.0461	0.481214	1.61099	3.34776
aga-miR-9a	aga-miR-9a	564.386	953.528	175.243	0.183784	-2.44392	3.18822e-08	3.05398e-07	non-X		aga-mir-10367	aga-2R_10191*	0.400904	0.454219	0.347588	0.765243	-0.386009	1	1	non-X		aga-mir-10367	aga-2R_10191	11.3688	0	22.7375	Inf	Inf	0.00021517	0.00207242	non-X		aga-miR-7	aga-miR-7	24.772	7.55407	41.9899	5.55858	2.47472	0.0151863	0.104026	non-X		aga-mir-2796	aga-2R_6693	24.723	20.8956	28.5503	1.36633
aga-mir-10369	aga-X_47314	25.1332	0	50.2665	Inf	Inf	7.33195e-08	6.67208e-07	X		aga-mir-10360	aga-2R_10931	139.027	90.99	187.065	2.05588	1.03976	0.189105	1	non-X		aga-mir-10372b	aga-X_47312	10.4694	0	20.9388	Inf	Inf	0.000498267	0.00455914	X		aga-miR-92b	aga-miR-92b	1126.84	652.329	1601.36	2.45483	1.29563	0.017006	0.110944	non-X		aga-mir-980	aga-2R_9851	23.3083	20.9973	25.6192	1.22012
aga-miR-989	aga-miR-989	39062	77389.7	734.301	0.00948835	-6.71963	1.08506e-07	9.40387e-07	non-X		aga-mir-10360	aga-2R_10931*	0.785021	0	1.57004	Inf	Inf	0.578729	1	non-X		aga-miR-957	aga-miR-957	61.4344	8.99128	113.877	12.6653	3.66281	0.000733618	0.00587652	non-X		aga-miR-34	aga-miR-34	168.669	268.502	68.8357	0.256369	-1.9637	0.0218408	0.136009	non-X		aga-mir-980	aga-2R_9851*	2.1609	3.41936	0.902452	0.263925
aga-mir-10368	aga-X_46838	25.6334	1.33809	49.9288	37.3133	5.22162	1.38989e-07	1.14981e-06	X		aga-mir-998	aga-2R_6425	621.19	510.904	731.476	1.43173	0.51776	0.462059	1	non-X		aga-miR-1174	aga-miR-1174	49.8676	5.00756	94.7277	18.917	4.24161	0.000738579	0.00587652	non-X		aga-miR-9c	aga-miR-9c	1126.11	585.801	1666.41	2.84468	1.50826	0.0260507	0.148706	non-X		aga-mir-10371	aga-3L_12478	0.240607	0.481214	0	0
aga-mir-2b	aga-2L_5838	1532	2533.77	530.226	0.209263	-2.25661	2.10627e-07	1.6667e-06	non-X		aga-mir-998	aga-2R_6425*	9.76812	14.5684	4.96787	0.341004	-1.55214	0.192155	1	non-X		aga-mir-10372a	aga-X_47305	8.94324	0	17.8865	Inf	Inf	0.000688853	0.00587652	X		aga-mir-965-2	aga-mir_temp56	193.812	100.185	287.439	2.8691	1.5206	0.0251595	0.148706	non-X		aga-mir-10358-1	aga-3L_12866	15.4052	9.56167	21.2486	2.22227
aga-mir-10367	aga-2R_10191	13.0071	0	26.0142	Inf	Inf	3.01738e-06	2.28818e-05	non-X		aga-mir-932	aga-2R_6454	3.82033	1.60644	6.03422	3.75626	1.9093	0.477132	1	non-X		aga-mir-10366a-1	aga-X_47310*	7.62887	0	15.2577	Inf	Inf	0.00160984	0.012275	X		aga-miR-1000	aga-miR-1000	30.1566	12.8435	47.4697	3.69602	1.88597	0.0308976	0.162806	non-X		aga-mir-10365	aga-3L_13346	32.7257	36.8265	28.6249	0.777289
aga-miR-1891	aga-miR-1891	17.4153	0.762402	34.0681	44.6853	5.48173	6.19117e-06	4.50717e-05	non-X		aga-mir-2796	aga-2R_6693	25.8264	27.946	23.7067	0.848305	-0.237345	0.785197	1	non-X		aga-mir-286b	aga-2L_4100	6666.8	13119.2	214.421	0.0163441	-5.93509	0.00200461	0.0146738	non-X		aga-miR-981	aga-miR-981	10.1478	3.09068	17.205	5.56674	2.47683	0.0304861	0.162806	non-X		aga-mir-10365	aga-3L_13346*	9.0278	13.0436	5.01196	0.384246
aga-miR-957	aga-miR-957	78.3829	26.4857	130.28	4.91888	2.29833	1.11469e-05	7.80284e-05	non-X		aga-mir-980	aga-2R_9851	5.68702	5.27355	6.10048	1.15681	0.210148	0.726328	1	non-X		aga-mir-10357	aga-X_49568	62.609	115.719	9.49881	0.082085	-3.60674	0.00262687	0.0184891	X		aga-miR-12	aga-miR-12	411.808	645.313	178.304	0.276306	-1.85566	0.0345276	0.175196	non-X		aga-mir-285	aga-3L_14051	11.0196	8.76357	13.2757	1.51488
aga-mir-10372b	aga-X_47312	11.9764	0	23.9528	Inf	Inf	1.65859e-05	0.000111801	X		aga-mir-980	aga-2R_9851*	0.392511	0	0.785021	Inf	Inf	0.892047	1	non-X		aga-mir-285	aga-3L_14051	144.426	39.9584	248.893	6.22881	2.63896	0.00316667	0.021463	non-X		aga-miR-278	aga-miR-278	78.6521	43.9517	113.353	2.57903	1.36683	0.0483425	0.236533	non-X		aga-mir-285	aga-3L_14051*	0.0708536	0	0.141707	Inf
aga-mir-286b	aga-2L_4100	153.254	61.1983	245.309	4.00842	2.00303	2.19625e-05	0.000142756	non-X		aga-mir-10371	aga-3L_12478	16.7974	14.4965	19.0983	1.31744	0.397735	0.748262	1	non-X		aga-miR-263a	aga-miR-263a	75358.1	141808	8908.44	0.0628205	-3.99262	0.00350213	0.0228889	non-X		aga-mir-31	aga-X_44120	185.294	251.844	118.745	0.471502	-1.08466	0.055787	0.254761	X		aga-mir-2945	aga-3R_17970	51.8736	54.4554	49.2918	0.905177
aga-miR-281	aga-miR-281	440.465	712.111	168.819	0.237069	-2.07662	2.37701e-05	0.000149178	non-X		aga-mir-10371	aga-3L_12478*	0.445826	0.454219	0.437433	0.963044	-0.0543269	1	1	non-X		aga-miR-92a	aga-miR-92a	1321.95	347.598	2296.31	6.60623	2.72383	0.00391356	0.0244699	non-X		aga-miR-14	aga-miR-14	2248.67	3939.21	558.126	0.141685	-2.81924	0.0555023	0.254761	non-X		aga-mir-2945	aga-3R_17970*	34.6	35.9658	33.2341	0.924046
aga-mir-10379	aga-chrX_44777_anoGam1	152.629	62.5287	242.729	3.88188	1.95676	4.14259e-05	0.00022847	X		aga-mir-10373	aga-3L_12694	9.69106	8.90731	10.4748	1.17598	0.233863	0.908456	1	non-X		aga-mir-10379	aga-chrX_44777_anoGam1	121.171	30.1729	212.169	7.03175	2.81388	0.00427888	0.0244699	X		aga-miR-279	aga-miR-279	305.417	202.84	407.993	2.0114	1.0082	0.0603692	0.266793	non-X		aga-mir-2944a-1	aga-3R_19113	17.0707	16.0326	18.1087	1.12949
aga-mir-10380	aga-chrX_44783_anoGam1	152.629	62.5287	242.729	3.88188	1.95676	4.14259e-05	0.00022847	X		aga-mir-10373	aga-3L_12694*	0.839044	0.803222	0.874866	1.0892	0.123263	1	1	non-X		aga-mir-10380	aga-chrX_44783_anoGam1	121.171	30.1729	212.169	7.03175	2.81388	0.00427888	0.0244699	X		aga-miR-276-5p	aga-miR-276-5p	20.6656	8.0504	33.2809	4.13406	2.04756	0.0646612	0.276831	non-X		aga-mir-2944a-1	aga-3R_19113*	0.0708536	0	0.141707	Inf
aga-mir-10381	aga-chrX_44791_anoGam1	152.629	62.5287	242.729	3.88188	1.95676	4.14259e-05	0.00022847	X		aga-mir-10358-1	aga-3L_12866	244.592	223.719	265.465	1.1866	0.246833	0.660062	1	non-X		aga-mir-10381	aga-chrX_44791_anoGam1	121.171	30.1729	212.169	7.03175	2.81388	0.00427888	0.0244699	X		aga-miR-1889	aga-miR-1889	26.6994	42.6605	10.7384	0.251717	-1.99013	0.0743345	0.299524	non-X		aga-mir-2944b	aga-3R_19115	2.95965	4.16661	1.75269	0.420653
aga-mir-10372a	aga-X_47305	10.2319	0	20.4639	Inf	Inf	3.88261e-05	0.00022847	X		aga-mir-10358-1	aga-3L_12866*	0.521382	0	1.04276	Inf	Inf	0.744017	1	non-X		aga-X_46500	aga-X_46500	84.4179	167.067	1.76832	0.0105845	-6.5619	0.00575823	0.0285603	X		aga-miR-283	aga-miR-283	283.96	408.89	159.03	0.388931	-1.36241	0.0736028	0.299524	non-X		aga-mir-2944b	aga-3R_19115*	6.02583	5.07817	6.97349	1.37323
aga-miR-263a	aga-miR-263a	47775.2	85360	10190.4	0.119382	-3.06634	0.000128404	0.000687341	non-X		aga-mir-10365	aga-3L_13346	10.9861	10.7242	11.248	1.04885	0.0688059	1	1	non-X		aga-mir-2944a-2	aga-2L_4095	871.964	1720.49	23.4422	0.0136253	-6.19757	0.00563736	0.0285603	non-X		aga-miR-276-3p	aga-miR-276-3p	6965.8	8941.02	4990.59	0.558167	-0.84123	0.0899418	0.352058	non-X		aga-mir-10358-3	aga-UNKN_32355	15.4052	9.56167	21.2486	2.22227
aga-miR-133	aga-miR-133	36.0784	10.518	61.6388	5.8603	2.55097	0.00015303	0.000795758	non-X		aga-mir-10365	aga-3L_13346*	1.35972	0.454219	2.26522	4.98706	2.31819	0.636647	1	non-X		aga-mir-2944a-1	aga-3R_19113	871.964	1720.49	23.4422	0.0136253	-6.19757	0.00563736	0.0285603	non-X		aga-mir-10365	aga-3L_13346	16.2455	22.9607	9.53021	0.415066	-1.26859	0.104076	0.37522	non-X		aga-mir-10361b	aga-X_43358*	8.00538	1.22846	14.7823	12.0332
aga-mir-10375a	aga-X_43359	32.7185	8.59648	56.8406	6.61208	2.7251	0.000179544	0.000907694	X		aga-mir-285	aga-3L_14051	88.0346	46.243	129.826	2.80747	1.48927	0.105351	1	non-X		aga-mir-10356-2	aga-UNKN_31622*	8.49953	0.708074	16.291	23.0075	4.52403	0.00577448	0.0285603	non-X		aga-mir-10355	aga-X_43370	3.78046	7.17403	0.386901	0.0539308	-4.21275	0.102771	0.37522	X		aga-mir-10375a	aga-X_43359	1.8049	0	3.60981	Inf
aga-mir-10366a-1	aga-X_47310*	8.7277	0	17.4554	Inf	Inf	0.000197434	0.000971164	X		aga-mir-285	aga-3L_14051*	0.173794	0	0.347588	Inf	Inf	1	1	non-X		aga-mir-10356-1	aga-UNKN_35035*	8.49953	0.708074	16.291	23.0075	4.52403	0.00577448	0.0285603	non-X		aga-miR-277	aga-miR-277	199.001	148.872	249.13	1.67345	0.742827	0.102195	0.37522	non-X		aga-mir-10361a-1	aga-X_43368*	0.93244	0.962428	0.902452	0.937683
aga-miR-1890	aga-miR-1890	39.9444	14.0228	65.866	4.69708	2.23177	0.000758716	0.00363385	non-X		aga-mir-2945	aga-3R_17970	46.4571	55.0888	37.8253	0.686625	-0.542406	0.521527	1	non-X		aga-mir-10375a	aga-X_43359	27.031	4.37604	49.6859	11.3541	3.50514	0.00599301	0.0288611	X		aga-miR-996	aga-miR-996	210.612	137.773	283.452	2.05739	1.04082	0.114822	0.40335	non-X		aga-mir-10361a-3	aga-X_43364	8.02526	0.962428	15.0881	15.6771
aga-miR-283	aga-miR-283	210.868	305.486	116.251	0.380544	-1.39387	0.000928326	0.00433219	non-X		aga-mir-2945	aga-3R_17970*	8.69936	11.9816	5.4171	0.452117	-1.14523	0.327156	1	non-X		aga-miR-9a	aga-miR-9a	576.105	999.018	153.191	0.153341	-2.70518	0.00648048	0.0304084	non-X		aga-miR-124	aga-miR-124	8.17454	2.57877	13.7703	5.33988	2.41681	0.12476	0.427304	non-X		aga-mir-10361a-3	aga-X_43364*	0.93244	0.962428	0.902452	0.937683
aga-miR-1174	aga-miR-1174	57.522	6.69047	108.354	16.1952	4.0175	0.00096026	0.00436918	non-X		aga-mir-2944a-1	aga-3R_19113*	9.03178	18.0636	0	0	-Inf	0.0999272	1	non-X		aga-miR-281	aga-miR-281	575.192	1002.83	147.55	0.147133	-2.76481	0.0087797	0.0401671	non-X		aga-miR-137	aga-miR-137	12.5626	6.74363	18.3815	2.72576	1.44666	0.13707	0.458013	non-X		aga-mir-10361a-1	aga-X_43368	8.02526	0.962428	15.0881	15.6771
aga-miR-87	aga-miR-87	34.4398	55.6515	13.2282	0.237697	-2.0728	0.00100921	0.00447989	non-X		aga-mir-2944b	aga-3R_19115*	0.908439	1.81688	0	0	-Inf	0.377412	1	non-X		aga-mir-10379	aga-chrX_44777_anoGam1*	14.3623	0.366797	28.3577	77.3118	6.27262	0.0115309	0.0490734	X		aga-mir-2945	aga-3R_17970*	39.2431	21.9681	56.5182	2.57274	1.36331	0.144727	0.472085	non-X		aga-mir-10355	aga-X_43370*	1.73313	2.19089	1.27536	0.582121
aga-mir-10357	aga-X_49568	120.457	230.047	10.8674	0.0472399	-4.40385	0.00263124	0.0113258	X		aga-mir-10356-2	aga-UNKN_31622	507.539	392.501	622.576	1.58618	0.665552	0.256859	1	non-X		aga-mir-10380	aga-chrX_44783_anoGam1*	14.3623	0.366797	28.3577	77.3118	6.27262	0.0115309	0.0490734	X		aga-mir-10365	aga-3L_13346*	4.72173	8.29857	1.14489	0.137962	-2.85765	0.160205	0.510422	non-X		aga-mir-10361a-2	aga-X_43374	8.02526	0.962428	15.0881	15.6771
aga-mir-31	aga-X_44120	72.5443	113.524	31.5646	0.278043	-1.84662	0.00267588	0.0113258	X		aga-mir-10356-2	aga-UNKN_31622*	1.79786	0.803222	2.7925	3.47662	1.79768	0.511746	1	non-X		aga-mir-10381	aga-chrX_44791_anoGam1*	14.3623	0.366797	28.3577	77.3118	6.27262	0.0115309	0.0490734	X		aga-miR-1175	aga-miR-1175	250.589	315.603	185.576	0.588003	-0.766105	0.171121	0.532808	non-X		aga-mir-10361a-2	aga-X_43374*	0.93244	0.962428	0.902452	0.937683
aga-miR-34	aga-miR-34	145.922	212.232	79.6131	0.375123	-1.41456	0.00374777	0.0155021	non-X		aga-mir-10358-3	aga-UNKN_32355	244.592	223.719	265.465	1.1866	0.246833	0.660062	1	non-X		aga-miR-375	aga-miR-375	32.8905	8.99128	56.7896	6.31608	2.65903	0.0123493	0.0491286	non-X		aga-miR-988	aga-miR-988	18.4692	30.0533	6.88516	0.229099	-2.12596	0.177238	0.539591	non-X		aga-mir-31	aga-X_44120	342.687	415.534	269.84	0.649383
aga-miR-970	aga-miR-970	516.819	809.002	224.636	0.277671	-1.84855	0.00522139	0.0211176	non-X		aga-mir-10358-3	aga-UNKN_32355*	0.521382	0	1.04276	Inf	Inf	0.744017	1	non-X		aga-miR-993	aga-miR-993	4.64779	0	9.29557	Inf	Inf	0.0119923	0.0491286	non-X		aga-mir-998	aga-2R_6425	136.283	101.061	171.506	1.69705	0.763032	0.181826	0.541525	non-X		aga-mir-31	aga-X_44120*	11.1154	13.0945	9.13639	0.697728
aga-miR-993	aga-miR-993	5.31705	0	10.6341	Inf	Inf	0.0057298	0.0226701	non-X		aga-mir-10356-1	aga-UNKN_35035	507.539	392.501	622.576	1.58618	0.665552	0.256859	1	non-X		aga-miR-317	aga-miR-317	711.493	1198.81	224.171	0.186994	-2.41894	0.0130359	0.0507567	non-X		aga-mir-2944a-2	aga-2L_4095	6.06216	9.81873	2.30559	0.234816	-2.0904	0.209643	0.598355	non-X		aga-mir-10359	aga-X_44604	1.35081	1.70968	0.99195	0.580197
aga-miR-375	aga-miR-375	42.8947	20.8183	64.9712	3.12088	1.64195	0.00638964	0.0242274	non-X		aga-mir-10356-1	aga-UNKN_35035*	1.79786	0.803222	2.7925	3.47662	1.79768	0.511746	1	non-X		aga-miR-1891	aga-miR-1891	16.6859	3.59141	29.7804	8.29212	3.05174	0.0138004	0.0526141	non-X		aga-mir-2944a-1	aga-3R_19113	6.06216	9.81873	2.30559	0.234816	-2.0904	0.209643	0.598355	non-X		aga-mir-10359	aga-X_44604*	0.240607	0.481214	0	0
aga-miR-9b	aga-miR-9b	2104.19	2826.56	1381.83	0.488873	-1.03247	0.00915716	0.0340123	non-X		aga-mir-10361b	aga-X_43358	56.3828	55.0451	57.7204	1.0486	0.0684664	0.750911	1	X		aga-miR-309	aga-miR-309	168.101	332.008	4.19384	0.0126317	-6.3068	0.0194047	0.0724707	non-X		aga-miR-2	aga-miR-2	1022.23	1424.11	620.36	0.435613	-1.19888	0.243424	0.680593	non-X		aga-mir-10358-4	aga-X_45482	15.4052	9.56167	21.2486	2.22227
aga-mir-10379	aga-chrX_44777_anoGam1*	16.5987	0.762402	32.435	42.5432	5.41086	0.0111714	0.0391001	X		aga-mir-10361b	aga-X_43358*	2.99582	4.33176	1.65989	0.38319	-1.38387	0.437887	1	X		aga-mir-10366b	aga-X_47303*	5.22709	0	10.4542	Inf	Inf	0.0216718	0.0793189	X		aga-mir-10363	aga-2L_4062	1.51237	3.02474	0	0	#NAME?	0.347754	0.788521	non-X		aga-mir-33	aga-X_46604	96.5822	74.8463	118.318	1.58081
aga-mir-10380	aga-chrX_44783_anoGam1*	16.5987	0.762402	32.435	42.5432	5.41086	0.0111714	0.0391001	X		aga-mir-10375a	aga-X_43359	6.59781	5.34542	7.85021	1.46859	0.55443	0.91728	1	X		aga-miR-133	aga-miR-133	31.461	9.04232	53.8798	5.95862	2.57498	0.0243337	0.0873151	non-X		aga-mir-10360	aga-2R_10931	1.4794	2.95881	0	0	#NAME?	0.320099	0.788521	non-X		aga-mir-33	aga-X_46604*	0.481214	0.962428	0	0
aga-mir-10381	aga-chrX_44791_anoGam1*	16.5987	0.762402	32.435	42.5432	5.41086	0.0111714	0.0391001	X		aga-mir-10361a-1	aga-X_43368*	0.620328	0.803222	0.437433	0.544598	-0.876737	1	1	X		aga-miR-988	aga-miR-988	26.5407	46.1334	6.94795	0.150606	-2.73115	0.0255891	0.0900539	non-X		aga-mir-2796	aga-2R_6693	19.2235	12.7775	25.6694	2.00895	1.00644	0.314647	0.788521	non-X		aga-mir-10364	aga-X_46790	1.0461	0.481214	1.61099	3.34776
aga-mir-10371	aga-3L_12478	11.9167	20.9155	2.91794	0.139511	-2.84155	0.0127077	0.0421223	non-X		aga-mir-10361a-3	aga-X_43364	6.29164	4.92455	7.65873	1.55521	0.637114	0.521014	1	X		aga-miR-87	aga-miR-87	32.4152	53.2651	11.5653	0.217127	-2.20339	0.026611	0.0901816	non-X		aga-mir-10358-1	aga-3L_12866	3.1226	5.48721	0.757989	0.138137	-2.85582	0.362031	0.788521	non-X		aga-mir-10368	aga-X_46838	1.99136	0	3.98272	Inf
aga-mir-10356-2	aga-UNKN_31622	490.449	682.078	298.82	0.438103	-1.19066	0.0129607	0.0421223	non-X		aga-mir-10361a-3	aga-X_43364*	0.620328	0.803222	0.437433	0.544598	-0.876737	1	1	X		aga-mir-10372a	aga-X_47305*	3.53665	0	7.0733	Inf	Inf	0.0264594	0.0901816	X		aga-mir-10358-3	aga-UNKN_32355	3.1226	5.48721	0.757989	0.138137	-2.85582	0.362031	0.788521	non-X		aga-mir-10362	aga-X_47167	1.9844	3.68539	0.283414	0.0769021
aga-mir-10356-1	aga-UNKN_35035	490.449	682.078	298.82	0.438103	-1.19066	0.0129607	0.0421223	non-X		aga-mir-10361a-1	aga-X_43368	6.29164	4.92455	7.65873	1.55521	0.637114	0.521014	1	X		aga-mir-10364	aga-X_46790	17.8535	0.733594	34.9734	47.6741	5.57513	0.0283837	0.0944402	X		aga-mir-10358-4	aga-X_45482	3.1226	5.48721	0.757989	0.138137	-2.85582	0.362031	0.788521	X		aga-mir-10366b	aga-X_47303	2.46123	0	4.92246	Inf
aga-mir-10366b	aga-X_47303*	5.97863	0	11.9573	Inf	Inf	0.0128419	0.0421223	X		aga-mir-10355	aga-X_43370	33.8425	26.0906	41.5943	1.59423	0.672856	0.367935	1	X		aga-miR-1	aga-miR-1	71.7584	116.287	27.2295	0.234158	-2.09445	0.0295661	0.0966177	non-X		aga-mir-10358-5	aga-X_48529	3.1226	5.48721	0.757989	0.138137	-2.85582	0.362031	0.788521	X		aga-mir-10366b	aga-X_47303*	0.212561	0	0.425122	Inf
aga-miR-100	aga-miR-100	3962.31	5260.81	2663.82	0.506351	-0.981792	0.0137286	0.0438351	non-X		aga-mir-10355	aga-X_43370*	6.85697	6.04342	7.67052	1.26924	0.34396	0.906505	1	X		aga-miR-137	aga-miR-137	3.37235	0	6.74471	Inf	Inf	0.0314883	0.101094	non-X		aga-mir-10358-2	aga-X_48597	3.1226	5.48721	0.757989	0.138137	-2.85582	0.362031	0.788521	X		aga-mir-10372a	aga-X_47305	1.27536	0	2.55073	Inf
aga-miR-988	aga-miR-988	22.64	37.3305	7.94948	0.212949	-2.23142	0.0139763	0.0438567	non-X		aga-mir-10361a-2	aga-X_43374	6.29164	4.92455	7.65873	1.55521	0.637114	0.521014	1	X		aga-mir-10359	aga-X_44604	120.143	199.065	41.2204	0.20707	-2.27181	0.0330416	0.104252	X		aga-miR-190	aga-miR-190	112.901	137.346	88.457	0.644045	-0.634766	0.300915	0.788521	non-X		aga-mir-10372a	aga-X_47305*	0.0708536	0	0.141707	Inf
aga-mir-10372a	aga-X_47305*	4.04612	0	8.09223	Inf	Inf	0.0181319	0.0559324	X		aga-mir-10361a-2	aga-X_43374*	0.620328	0.803222	0.437433	0.544598	-0.876737	1	1	X		aga-miR-283	aga-miR-283	232.032	362.436	101.628	0.280403	-1.83443	0.0370985	0.115068	non-X		aga-miR-305	aga-miR-305	420.343	313.726	526.96	1.67968	0.748188	0.345503	0.788521	non-X		aga-mir-10370-2	aga-X_47308	1.61099	0	3.22198	Inf
aga-miR-996	aga-miR-996	930.385	652.169	1208.6	1.8532	0.890021	0.0190793	0.0578739	non-X		aga-mir-31	aga-X_44120	73.6709	43.7	103.642	2.37167	1.2459	0.186049	1	X		aga-miR-981	aga-miR-981	4.72956	0.366797	9.09233	24.7885	4.6316	0.0459896	0.140268	non-X		aga-miR-307	aga-miR-307	5.9075	8.36451	3.45048	0.412515	-1.27748	0.362605	0.788521	non-X		aga-mir-10370-2	aga-X_47308*	0.283414	0	0.566829	Inf
aga-mir-2b	aga-2L_5838*	18.8897	30.1538	7.62563	0.252891	-1.98341	0.0261197	0.0771563	non-X		aga-mir-31	aga-X_44120*	1.7833	1.81688	1.74973	0.963044	-0.0543269	0.90178	1	X		aga-miR-315	aga-miR-315	13.9072	4.98204	22.8325	4.58295	2.19628	0.0516005	0.154801	non-X		aga-miR-92a	aga-miR-92a	92.3244	110.073	74.576	0.677515	-0.561676	0.295857	0.788521	non-X		aga-mir-10366a-1	aga-X_47310	2.13307	0	4.26613	Inf
aga-miR-1	aga-miR-1	54.5393	77.9284	31.1502	0.399729	-1.32291	0.0271319	0.0771563	non-X		aga-mir-10359	aga-X_44604	279.325	232.45	326.201	1.40332	0.488841	0.457662	1	X		aga-miR-9b	aga-miR-9b	2410.59	3613.27	1207.91	0.334299	-1.58079	0.078483	0.231652	non-X		aga-mir-965-1	aga-mir_temp5	3.78285	6.03391	1.53179	0.253864	-1.97787	0.331666	0.788521	non-X		aga-mir-10372b	aga-X_47312	0.975247	0.481214	1.46928	3.05328
aga-mir-10356-2	aga-UNKN_31622*	10.8466	3.05739	18.6358	6.09533	2.6077	0.0270368	0.0771563	non-X		aga-mir-10359	aga-X_44604*	2.91143	2.51488	3.30798	1.31536	0.395461	0.86137	1	X		aga-miR-308	aga-miR-308	17.4595	5.84323	29.0757	4.97597	2.31498	0.0808295	0.234791	non-X		aga-mir-10377a*	aga-mir_temp59*	1.44644	2.89287	0	0	#NAME?	0.300095	0.788521	non-X		aga-mir-10372b	aga-X_47312*	0.566829	0	1.13366	Inf
aga-mir-10356-1	aga-UNKN_35035*	10.8466	3.05739	18.6358	6.09533	2.6077	0.0270368	0.0771563	non-X		aga-mir-10358-4	aga-X_45482	244.592	223.719	265.465	1.1866	0.246833	0.660062	1	X		aga-mir-10374	aga-2L_2309*	2.32389	0	4.64779	Inf	Inf	0.0885939	0.253323	non-X		aga-miR-13b	aga-miR-13b	256.329	289.703	222.954	0.769596	-0.377827	0.405037	0.865214	non-X		aga-mir-10369	aga-X_47314	2.01001	0	4.02001	Inf
aga-mir-965-1	aga-mir_temp5	13.4464	5.15789	21.7348	4.2139	2.07516	0.0288553	0.080795	non-X		aga-mir-10358-4	aga-X_45482*	0.521382	0	1.04276	Inf	Inf	0.744017	1	X		aga-mir-10377a*	aga-mir_temp59*	3.62477	0.708074	6.54147	9.23839	3.20764	0.104758	0.294935	non-X		aga-miR-8	aga-miR-8	25414.4	22288.9	28540	1.28046	0.356659	0.410503	0.865214	non-X		aga-mir-10369	aga-X_47314*	0.0708536	0	0.141707	Inf
aga-mir-2944a-2	aga-2L_4095	17.0871	7.35563	26.8186	3.64599	1.86631	0.031539	0.0856732	non-X		aga-X_46500	aga-X_46500*	0.347588	0	0.695177	Inf	Inf	0.908076	1	X		aga-mir-10371	aga-3L_12478	7.39614	12.2414	2.55087	0.20838	-2.26271	0.113694	0.315241	non-X		aga-mir-2b	aga-2L_5838*	5.82086	8.56231	3.0794	0.359645	-1.47535	0.437263	0.86819	non-X		aga-mir-10370-1	aga-X_47316	1.61099	0	3.22198	Inf
aga-mir-2944a-1	aga-3R_19113	17.0871	7.35563	26.8186	3.64599	1.86631	0.031539	0.0856732	non-X		aga-mir-33	aga-X_46604	43.9657	55.0503	32.8811	0.597291	-0.743494	0.453599	1	X		aga-mir-10375b-3	aga-mir_temp48	1.93262	0	3.86524	Inf	Inf	0.119992	0.32774	non-X		aga-mir-33	aga-X_46604	48.2774	43.6843	52.8705	1.21029	0.275349	0.436058	0.86819	X		aga-mir-10370-1	aga-X_47316*	0.212561	0	0.425122	Inf
aga-miR-125	aga-miR-125	510.471	646.241	374.701	0.579816	-0.786334	0.0333167	0.0891711	non-X		aga-mir-33	aga-X_46604*	0.672936	0.908439	0.437433	0.481522	-1.05433	0.846854	1	X		aga-miR-7	aga-miR-7	60.5983	90.9622	30.2343	0.332384	-1.58908	0.124057	0.332629	non-X		aga-miR-10	aga-miR-10	12409.8	15158.5	9661.1	0.63734	-0.649865	0.418417	0.86819	non-X		aga-mir-10366a-2	aga-X_47318	2.13307	0	4.26613	Inf
aga-miR-315	aga-miR-315	16.4046	6.69047	26.1187	3.90386	1.9649	0.0369408	0.0974379	non-X		aga-mir-10364	aga-X_46790	5.15256	0.908439	9.39668	10.3438	3.37069	0.190031	1	X		aga-miR-263b	aga-miR-263b	16.1472	1.41615	30.8782	21.8043	4.44654	0.125417	0.332629	non-X		aga-miR-263a	aga-miR-263a	31968.5	28338.6	35598.4	1.25618	0.329045	0.432164	0.86819	non-X		aga-mir-10358-5	aga-X_48529	15.4052	9.56167	21.2486	2.22227
aga-mir-285	aga-3L_14051	213.436	142.114	284.757	2.00372	1.00268	0.0383544	0.0997214	non-X		aga-mir-10368	aga-X_46838	0.611227	0	1.22245	Inf	Inf	0.711596	1	X		aga-mir-286b	aga-2L_4100*	20.5902	40.1945	0.985783	0.0245253	-5.34959	0.128432	0.335759	non-X		aga-half-tRNA	aga-half-tRNA	167138	233770	100506	0.429937	-1.2178	0.445955	0.872798	non-X		aga-mir-10358-2	aga-X_48597	15.4052	9.56167	21.2486	2.22227
aga-miR-308	aga-miR-308	22.2682	11.2727	33.2638	2.95084	1.56113	0.039511	0.101282	non-X		aga-mir-10362	aga-X_47167	175.566	114.561	236.571	2.06503	1.04616	0.14139	1	X		aga-mir-2b	aga-2L_5838	831.232	1198.99	463.478	0.386558	-1.37124	0.13074	0.336979	non-X		aga-bantam	aga-bantam	9016.68	7564.51	10468.9	1.38394	0.468786	0.474764	0.90337	non-X		aga-mir-10357	aga-X_49568	2.20565	3.41936	0.99195	0.290099
aga-mir-2945	aga-3R_17970	63.7393	41.4342	86.0444	2.07665	1.05426	0.0404328	0.102205	non-X		aga-mir-10362	aga-X_47167*	3.09042	2.16588	4.01495	1.85373	0.890429	0.785449	1	X		aga-mir-998	aga-2R_6425*	7.21387	12.0022	2.42551	0.202089	-2.30694	0.134164	0.338726	non-X		aga-miR-133	aga-miR-133	56.7533	45.0103	68.4963	1.52179	0.605771	0.468324	0.90337	non-X		aga-mir-10357	aga-X_49568*	1.29932	2.45693	0.141707	0.0576766
aga-mir-10357	aga-X_49568*	35.8839	59.2534	12.5144	0.211201	-2.24331	0.0481366	0.120012	X		aga-mir-10369	aga-X_47314	0.22711	0.454219	0	0	-Inf	0.910285	1	X		aga-mir-10363	aga-2L_4062	46.9808	24.8241	69.1375	2.78509	1.47773	0.13512	0.338726	non-X		aga-miR-275	aga-miR-275	1563.73	1872.13	1255.32	0.670529	-0.576628	0.499582	0.937571	non-X		aga-bantam	aga-bantam	13191.6	12378.1	14005	1.13143
aga-miR-137	aga-miR-137	4.09731	0.478447	7.71617	16.1276	4.01146	0.057171	0.14061	non-X		aga-mir-10358-5	aga-X_48529	244.592	223.719	265.465	1.1866	0.246833	0.660062	1	X		aga-miR-286	aga-miR-286	3.59149	6.52578	0.657188	0.100706	-3.31177	0.138086	0.341484	non-X		aga-mir-31	aga-X_44120*	6.72695	8.11634	5.33755	0.65763	-0.604651	0.523152	0.968538	X		aga-mir-10379	aga-chrX_44777_anoGam1	4.72905	3.68539	5.77271	1.56638
aga-miR-263b	aga-miR-263b	17.8479	0.381201	35.3146	92.6404	6.53357	0.0687177	0.166755	non-X		aga-mir-10358-5	aga-X_48529*	0.521382	0	1.04276	Inf	Inf	0.744017	1	X		aga-mir-33	aga-X_46604	31.0485	46.7138	15.3831	0.329305	-1.6025	0.15714	0.350691	X		aga-mir-10357	aga-X_49568	1.00825	2.01649	0	0	#NAME?	0.541133	0.985466	X		aga-mir-10379	aga-chrX_44777_anoGam1*	2.51344	0	5.02688	Inf
aga-mir-10377a*	aga-mir_temp59*	3.98066	0.478447	7.48287	15.6399	3.96716	0.0782411	0.187367	non-X		aga-mir-10358-2	aga-X_48597	244.592	223.719	265.465	1.1866	0.246833	0.660062	1	X		aga-mir-10361a-1	aga-X_43368*	2.71687	0.708074	4.72567	6.67398	2.73855	0.156952	0.350691	X		aga-miR-9b	aga-miR-9b	484.287	531.2	437.373	0.823368	-0.280391	0.546682	0.985466	non-X		aga-mir-10380	aga-chrX_44783_anoGam1	4.72905	3.68539	5.77271	1.56638
aga-miR-277	aga-miR-277	321.188	244.144	398.233	1.63114	0.70588	0.0899349	0.212573	non-X		aga-mir-10358-2	aga-X_48597*	0.521382	0	1.04276	Inf	Inf	0.744017	1	X		aga-mir-10361a-3	aga-X_43364*	2.71687	0.708074	4.72567	6.67398	2.73855	0.156952	0.350691	X		aga-mir-286b	aga-2L_4100	18.6827	21.2895	16.0759	0.75511	-0.405241	0.746857	1	non-X		aga-mir-10380	aga-chrX_44783_anoGam1*	2.51344	0	5.02688	Inf
aga-miR-7	aga-miR-7	50.8197	67.0525	34.587	0.515819	-0.955063	0.106515	0.248535	non-X		aga-mir-10357	aga-X_49568	172.64	135.349	209.93	1.55102	0.633222	0.355396	1	X		aga-mir-10361a-2	aga-X_43374*	2.71687	0.708074	4.72567	6.67398	2.73855	0.156952	0.350691	X		aga-mir-286b	aga-2L_4100*	0.157052	0.314104	0	0	#NAME?	1	1	non-X		aga-mir-10381	aga-chrX_44791_anoGam1	4.72905	3.68539	5.77271	1.56638
aga-miR-276-3p	aga-miR-276-3p	6202.77	7569.81	4835.72	0.638816	-0.646528	0.11041	0.253964	non-X		aga-mir-10357	aga-X_49568*	49.4763	44.8804	54.0721	1.20481	0.268801	0.583794	1	X		aga-mir-2944a-2	aga-2L_4095*	7.32318	14.6464	0	0	-Inf	0.15188	0.350691	non-X		aga-mir-10367	aga-2R_10191*	0.378995	0	0.757989	Inf	Inf	0.994159	1	non-X		aga-mir-10381	aga-chrX_44791_anoGam1*	2.51344	0	5.02688	Inf
aga-mir-10361a-1	aga-X_43368*	2.94302	0.478447	5.4076	11.3024	3.49856	0.117214	0.253964	X		aga-bantam	aga-bantam	5488.3	5508.42	5468.18	0.992695	-0.0105783	0.845728	1	non-X		aga-mir-2944a-1	aga-3R_19113*	7.32318	14.6464	0	0	-Inf	0.15188	0.350691	non-X		aga-mir-998	aga-2R_6425*	2.90991	3.90112	1.91869	0.491832	-1.02376	0.681763	1	non-X		aga-let-7	aga-let-7	818.63	1221.46	415.799	0.340411
aga-mir-10361a-3	aga-X_43364*	2.94302	0.478447	5.4076	11.3024	3.49856	0.117214	0.253964	X		aga-mir-10379	aga-chrX_44777_anoGam1	46.3019	35.524	57.0797	1.60679	0.684183	0.425432	1	X		aga-mir-10362	aga-X_47167	57.9491	98.8721	17.0261	0.172203	-2.53782	0.162675	0.358669	X		aga-mir-932	aga-2R_6454*	0.193451	0	0.386901	Inf	Inf	0.993999	1	non-X		aga-miR-1	aga-miR-1	383.963	490.388	277.537	0.565955
aga-mir-10361a-2	aga-X_43374*	2.94302	0.478447	5.4076	11.3024	3.49856	0.117214	0.253964	X		aga-mir-10379	aga-chrX_44777_anoGam1*	0.574698	0.454219	0.695177	1.53049	0.613991	1	1	X		aga-miR-79	aga-miR-79	5.86732	10.0917	1.64297	0.162805	-2.61879	0.176887	0.38536	non-X		aga-mir-980	aga-2R_9851	10.6164	12.4131	8.81966	0.710514	-0.493065	0.874105	1	non-X		aga-miR-10	aga-miR-10	27170.4	25450.6	28890.2	1.13515
aga-mir-10375b-3	aga-mir_temp48	2.21109	0	4.42218	Inf	Inf	0.118718	0.254196	non-X		aga-mir-10380	aga-chrX_44783_anoGam1	46.3019	35.524	57.0797	1.60679	0.684183	0.425432	1	X		aga-mir-10372b	aga-X_47312*	1.60403	0	3.20806	Inf	Inf	0.186112	0.400688	X		aga-mir-980	aga-2R_9851*	2.15314	2.01649	2.28978	1.13553	0.18336	1	1	non-X		aga-miR-100	aga-miR-100	1555.08	1917.94	1192.22	0.621615
aga-miR-317	aga-miR-317	383.564	510.666	256.462	0.502211	-0.993635	0.136906	0.289731	non-X		aga-mir-10380	aga-chrX_44783_anoGam1*	0.574698	0.454219	0.695177	1.53049	0.613991	1	1	X		aga-mir-10360	aga-2R_10931	120.645	77.7575	163.533	2.10311	1.07253	0.204747	0.430674	non-X		aga-mir-10371	aga-3L_12478	0.157052	0.314104	0	0	#NAME?	1	1	non-X		aga-miR-1000	aga-miR-1000	22.6707	21.1617	24.1797	1.14262
aga-miR-276-5p	aga-miR-276-5p	8.33082	3.05739	13.6043	4.44963	2.15369	0.145853	0.305118	non-X		aga-mir-10381	aga-chrX_44791_anoGam1	46.3019	35.524	57.0797	1.60679	0.684183	0.425432	1	X		aga-mir-10374	aga-2L_2309	2.45096	0.708074	4.19384	5.92288	2.5663	0.203053	0.430674	non-X		aga-mir-285	aga-3L_14051*	0.386901	0	0.773803	Inf	Inf	0.820335	1	non-X		aga-miR-11	aga-miR-11	5908.15	4778.15	7038.16	1.47299
aga-miR-981	aga-miR-981	6.39652	2.39223	10.4008	4.34774	2.12027	0.148189	0.306482	non-X		aga-mir-10381	aga-chrX_44791_anoGam1*	0.574698	0.454219	0.695177	1.53049	0.613991	1	1	X		aga-mir-2b	aga-2L_5838*	11.6294	16.5919	6.66682	0.401811	-1.31541	0.213056	0.44306	non-X		aga-mir-2945	aga-3R_17970	29.3985	33.1751	25.6219	0.772325	-0.372721	0.580696	1	non-X		aga-miR-1174	aga-miR-1174	8919.27	7955.33	9883.21	1.24234
aga-miR-275	aga-miR-275	1708.3	1409.93	2006.66	1.42323	0.509173	0.156259	0.319542	non-X		aga-let-7	aga-let-7	1041.96	1109.02	974.907	0.879071	-0.185949	0.764101	1	non-X		aga-miR-276-3p	aga-miR-276-3p	6751.13	9275.3	4226.96	0.455722	-1.13377	0.217517	0.447255	non-X		aga-mir-2944b	aga-3R_19115	1.96416	2.39653	1.53179	0.63917	-0.645729	1	1	non-X		aga-miR-1175	aga-miR-1175	558.475	516.35	600.6	1.16316
aga-mir-965-2	aga-mir_temp56*	6.35176	9.64283	3.06069	0.317406	-1.6556	0.166688	0.337081	non-X		aga-miR-1	aga-miR-1	105.481	139.807	71.1556	0.508956	-0.974388	0.196841	1	non-X		aga-miR-305	aga-miR-305	150.901	204.353	97.4477	0.476859	-1.06837	0.238826	0.485613	non-X		aga-mir-2944b	aga-3R_19115*	4.86052	3.20697	6.51407	2.03122	1.02235	0.673298	1	non-X		aga-miR-12	aga-miR-12	926.237	1036.16	816.316	0.787829
aga-mir-10364	aga-X_46790	25.1596	10.3002	40.019	3.88526	1.95801	0.173709	0.347419	X		aga-miR-10	aga-miR-10	2483.5	2524.82	2442.17	0.967267	-0.0480139	0.889421	1	non-X		aga-miR-12	aga-miR-12	290.439	389.713	191.165	0.490528	-1.02759	0.260525	0.519006	non-X		aga-mir-10356-2	aga-UNKN_31622	0.572445	0	1.14489	Inf	Inf	0.778571	1	non-X		aga-miR-124	aga-miR-124	4.90694	4.11575	5.69813	1.38447
aga-mir-33	aga-X_46604	26.8031	36.0079	17.5982	0.48873	-1.03289	0.177161	0.350471	X		aga-miR-100	aga-miR-100	3841.48	2878.92	4804.04	1.6687	0.738723	0.31993	1	non-X		aga-mir-10370-1	aga-X_47316*	1.21276	0	2.42551	Inf	Inf	0.260921	0.519006	X		aga-mir-10356-1	aga-UNKN_35035	0.572445	0	1.14489	Inf	Inf	0.778571	1	non-X		aga-miR-125	aga-miR-125	94.0346	96.3249	91.7443	0.952446
aga-mir-10372b	aga-X_47312*	1.83503	0	3.67006	Inf	Inf	0.190174	0.372168	X		aga-miR-1000	aga-miR-1000	0.437433	0	0.874866	Inf	Inf	0.877705	1	non-X		aga-mir-965-1	aga-mir_temp5	13.4698	7.94193	18.9976	2.39207	1.25826	0.279919	0.550809	non-X		aga-mir-10361b	aga-X_43358	0.471156	0.942312	0	0	#NAME?	0.762332	1	X		aga-miR-133	aga-miR-133	76.2103	73.9074	78.5133	1.06232
aga-miR-92a	aga-miR-92a	2222.99	1818.86	2627.13	1.44438	0.530455	0.193293	0.374003	non-X		aga-miR-11	aga-miR-11	11985.5	10709.9	13261.1	1.23821	0.308256	0.602885	1	non-X		aga-miR-92b	aga-miR-92b	8228.25	5825.21	10631.3	1.82505	0.867934	0.293671	0.57172	non-X		aga-mir-10361b	aga-X_43358*	0.347072	0.694143	0	0	#NAME?	1	1	X		aga-miR-137	aga-miR-137	21.8121	11.4865	32.1377	2.79786
aga-mir-10362	aga-X_47167*	2.19774	4.39548	0	0	-Inf	0.195221	0.374003	X		aga-miR-1174	aga-miR-1174	5.97263	5.83299	6.11227	1.04788	0.0674734	0.976856	1	non-X		aga-mir-980	aga-2R_9851*	1.27543	0	2.55087	Inf	Inf	0.298969	0.575909	non-X		aga-mir-10375a	aga-X_43359	0.193451	0	0.386901	Inf	Inf	0.993999	1	X		aga-miR-13b	aga-miR-13b	431.653	472.38	390.926	0.827566
aga-miR-79	aga-miR-79	6.04552	10.2107	1.8803	0.184149	-2.44105	0.207469	0.393327	non-X		aga-miR-1175	aga-miR-1175	0.976309	1.25744	0.695177	0.55285	-0.85504	1	1	non-X		aga-miR-34	aga-miR-34	104.717	139.842	69.5914	0.497644	-1.00681	0.306658	0.584567	non-X		aga-mir-10361a-1	aga-X_43368*	0.314104	0.628208	0	0	#NAME?	0.884829	1	X		aga-miR-14	aga-miR-14	5218.23	6263.01	4173.45	0.666365
aga-miR-184	aga-miR-184	55310.9	70708.7	39913.1	0.564473	-0.825025	0.219774	0.412359	non-X		aga-miR-12	aga-miR-12	378.974	469.347	288.602	0.614901	-0.701573	0.301911	1	non-X		aga-miR-1890	aga-miR-1890	42.7291	27.8861	57.5722	2.06455	1.04583	0.334111	0.623901	non-X		aga-mir-10361a-3	aga-X_43364	0.507555	0.628208	0.386901	0.615881	-0.699276	1	1	X		aga-miR-184	aga-miR-184	57561.6	68540.8	46582.5	0.679631
aga-mir-998	aga-2R_6425	665.862	800.97	530.755	0.662641	-0.593702	0.226476	0.420599	non-X		aga-miR-124	aga-miR-124	0.437433	0	0.874866	Inf	Inf	0.877705	1	non-X		aga-mir-10366a-2	aga-X_47318*	1.04846	0	2.09692	Inf	Inf	0.331002	0.623901	X		aga-mir-10361a-3	aga-X_43364*	0.314104	0.628208	0	0	#NAME?	0.884829	1	X		aga-miR-1889	aga-miR-1889	63.7357	72.2877	55.1838	0.763391
aga-bantam	aga-bantam	6881.26	5988.39	7774.13	1.2982	0.376514	0.250247	0.45941	non-X		aga-miR-125	aga-miR-125	532.362	474.769	589.954	1.24261	0.313377	0.645447	1	non-X		aga-miR-970	aga-miR-970	289.91	383.474	196.345	0.512016	-0.965739	0.353439	0.653327	non-X		aga-mir-10361a-1	aga-X_43368	0.507555	0.628208	0.386901	0.615881	-0.699276	1	1	X		aga-miR-1890	aga-miR-1890	28.0752	34.2679	21.8826	0.638574
aga-miR-8	aga-miR-8	19085.8	15755.3	22416.3	1.42278	0.508716	0.252423	0.45941	non-X		aga-miR-133	aga-miR-133	10.2206	10.8294	9.61174	0.887559	-0.172085	0.77856	1	non-X		aga-mir-965-2	aga-mir_temp56	93.1515	113.002	73.3009	0.648669	-0.624445	0.374704	0.685709	non-X		aga-mir-10355	aga-X_43370*	0.661176	1.32235	0	0	#NAME?	0.699092	1	X		aga-miR-1891	aga-miR-1891	0.77939	0	1.55878	Inf
aga-mir-10359	aga-X_44604*	1.81265	3.6253	0	0	-Inf	0.257461	0.46394	X		aga-miR-137	aga-miR-137	0.218717	0	0.437433	Inf	Inf	1	1	non-X		aga-mir-10357	aga-X_49568*	24.8983	38.858	10.9385	0.2815	-1.82879	0.384578	0.69681	X		aga-mir-10361a-2	aga-X_43374	0.507555	0.628208	0.386901	0.615881	-0.699276	1	1	X		aga-miR-190	aga-miR-190	245.174	224.774	265.574	1.18152
aga-mir-10375b-1	aga-mir_temp12-1	35.3963	28.3606	42.432	1.49616	0.581266	0.278596	0.487543	non-X		aga-miR-13b	aga-miR-13b	181.809	168.441	195.177	1.15873	0.212543	0.842623	1	non-X		aga-mir-10359	aga-X_44604*	1.07487	2.14974	0	0	-Inf	0.388971	0.697859	X		aga-mir-10361a-2	aga-X_43374*	0.314104	0.628208	0	0	#NAME?	0.884829	1	X		aga-miR-2	aga-miR-2	949.93	1209.28	690.577	0.571063
aga-mir-10375b-2	aga-mir_temp12-2	35.3963	28.3606	42.432	1.49616	0.581266	0.278596	0.487543	non-X		aga-miR-14	aga-miR-14	4329.72	3794.61	4864.82	1.28204	0.358436	0.735237	1	non-X		aga-miR-996	aga-miR-996	815.483	574.582	1056.38	1.83853	0.87855	0.399559	0.709896	non-X		aga-mir-10359	aga-X_44604	0.504124	1.00825	0	0	#NAME?	0.831734	1	X		aga-miR-219	aga-miR-219	0.240607	0.481214	0	0
aga-mir-10370-1	aga-X_47316*	1.38759	0	2.77518	Inf	Inf	0.27422	0.487543	X		aga-miR-184	aga-miR-184	53520	42504.8	64535.1	1.5183	0.602457	0.382439	1	non-X		aga-mir-10362	aga-X_47167*	0.904232	1.80846	0	0	-Inf	0.414216	0.72886	X		aga-mir-10359	aga-X_44604*	0.157052	0.314104	0	0	#NAME?	1	1	X		aga-miR-263a	aga-miR-263a	46490	47796	45184	0.945352
aga-miR-305	aga-miR-305	93.7167	75.9563	111.477	1.46765	0.553506	0.287293	0.497975	non-X		aga-miR-1889	aga-miR-1889	114.376	137.31	91.441	0.665945	-0.586525	0.564306	1	non-X		aga-mir-10375b-1	aga-mir_temp12-1	51.4708	65.8543	37.0874	0.563173	-0.828351	0.423805	0.731664	non-X		aga-mir-33	aga-X_46604*	1.66035	0.628208	2.6925	4.286	2.09963	0.609928	1	X		aga-miR-263b	aga-miR-263b	38.1765	35.422	40.931	1.15552
aga-mir-2945	aga-3R_17970*	11.932	5.92807	17.9359	3.02559	1.59721	0.310069	0.532383	non-X		aga-miR-1890	aga-miR-1890	23.1482	33.5019	12.7945	0.381904	-1.38872	0.150166	1	non-X		aga-mir-10375b-2	aga-mir_temp12-2	51.4708	65.8543	37.0874	0.563173	-0.828351	0.423805	0.731664	non-X		aga-mir-10364	aga-X_46790	0.157052	0.314104	0	0	#NAME?	1	1	X		aga-miR-275	aga-miR-275	3246.6	3145.06	3348.14	1.06457
aga-mir-10363	aga-2L_4062*	2.38577	4.39548	0.37606	0.0855561	-3.54699	0.352171	0.582683	non-X		aga-miR-1891	aga-miR-1891	2.46086	4.22654	0.695177	0.164479	-2.60403	0.313146	1	non-X		aga-miR-277	aga-miR-277	277.528	206.959	348.096	1.68196	0.750139	0.443712	0.758873	non-X		aga-mir-10362	aga-X_47167	1.42021	2.08243	0.757989	0.363993	-1.45802	0.85359	1	X		aga-miR-276-5p	aga-miR-276-5p	12.2988	12.8285	11.7692	0.917426
aga-miR-12	aga-miR-12	267.398	316.086	218.71	0.691932	-0.531299	0.349043	0.582683	non-X		aga-miR-190	aga-miR-190	149.631	197.203	102.06	0.517539	-0.950261	0.402282	1	non-X		aga-mir-2945	aga-3R_17970	60.7089	46.2099	75.208	1.62753	0.702683	0.448875	0.760593	non-X		aga-mir-10372b	aga-X_47312	0.157052	0.314104	0	0	#NAME?	1	1	X		aga-miR-276-3p	aga-miR-276-3p	11673	14605.9	8739.99	0.598386
aga-mir-10374	aga-2L_2309*	3.23033	1.1436	5.31705	4.64939	2.21704	0.347267	0.582683	non-X		aga-miR-2	aga-miR-2	645.506	699.515	591.498	0.845583	-0.241982	0.739513	1	non-X		aga-miR-9c	aga-miR-9c	3317.45	3936.79	2698.1	0.685355	-0.545078	0.47935	0.784255	non-X		aga-mir-10357	aga-X_49568*	0.694143	1.38829	0	0	#NAME?	0.792245	1	X		aga-miR-277	aga-miR-277	286.282	253.983	318.58	1.25434
aga-mir-10366a-2	aga-X_47318*	1.19956	0	2.39912	Inf	Inf	0.346444	0.582683	X		aga-miR-210	aga-miR-210	4.96889	5.83299	4.1048	0.703721	-0.506925	0.857004	1	non-X		aga-miR-10	aga-miR-10	2680.8	2166.27	3195.33	1.47504	0.560755	0.479981	0.784255	non-X		aga-mir-10379	aga-chrX_44777_anoGam1	1.04121	2.08243	0	0	#NAME?	0.613652	1	X		aga-miR-278	aga-miR-278	95.0832	72.7806	117.386	1.61287
aga-mir-10374	aga-2L_2309	2.97092	1.1436	4.79824	4.19572	2.06892	0.361505	0.592738	non-X		aga-miR-263a	aga-miR-263a	121622	165335	77909.2	0.47122	-1.08553	0.304612	1	non-X		aga-miR-14	aga-miR-14	4340.73	3175.61	5505.85	1.73379	0.79393	0.474529	0.784255	non-X		aga-mir-10380	aga-chrX_44783_anoGam1	1.04121	2.08243	0	0	#NAME?	0.613652	1	X		aga-miR-279	aga-miR-279	355.688	343.594	367.783	1.0704
aga-miR-2	aga-miR-2	755.057	647.867	862.247	1.3309	0.412404	0.366872	0.596166	non-X		aga-miR-263b	aga-miR-263b	0.977017	1.60644	0.347588	0.216371	-2.20842	0.855465	1	non-X		aga-mir-31	aga-X_44120*	0.733594	1.46719	0	0	-Inf	0.467854	0.784255	X		aga-mir-10381	aga-chrX_44791_anoGam1	1.04121	2.08243	0	0	#NAME?	0.613652	1	X		aga-miR-281	aga-miR-281	3359.97	3396.83	3323.11	0.978297
aga-miR-10	aga-miR-10	3164.88	2674.57	3655.19	1.36664	0.450638	0.397944	0.640937	non-X		aga-miR-275	aga-miR-275	1892.8	2498.58	1287.02	0.515103	-0.957067	0.327255	1	non-X		aga-miR-11	aga-miR-11	10581.7	9157.06	12006.3	1.31115	0.390837	0.491785	0.79643	non-X		aga-let-7	aga-let-7	737.123	769.174	705.072	0.916662	-0.125539	0.614547	1	non-X		aga-miR-282	aga-miR-282	15.7958	15.0193	16.5723	1.1034
aga-mir-2944b	aga-3R_19115	5.99895	3.2441	8.75381	2.69838	1.43209	0.420029	0.670572	non-X		aga-miR-276-5p	aga-miR-276-5p	8.38404	13.9756	2.7925	0.199813	-2.32328	0.30841	1	non-X		aga-mir-965-2	aga-mir_temp56*	3.34273	4.00925	2.67622	0.667512	-0.583134	0.504449	0.809773	non-X		aga-miR-11	aga-miR-11	2656.12	2868.41	2443.82	0.851977	-0.231113	0.7787	1	non-X		aga-miR-283	aga-miR-283	769.008	689.137	848.879	1.2318
aga-let-7	aga-let-7	958.124	1068.08	848.17	0.794108	-0.332593	0.433311	0.685762	non-X		aga-miR-276-3p	aga-miR-276-3p	8988.23	11066.2	6910.23	0.624443	-0.679357	0.37787	1	non-X		aga-miR-1175	aga-miR-1175	2.14146	1.07487	3.20806	2.9846	1.57754	0.509638	0.810989	non-X		aga-miR-1174	aga-miR-1174	4127.44	4730.39	3524.48	0.745072	-0.424549	0.746887	1	non-X		aga-miR-286	aga-miR-286	0.831598	0	1.6632	Inf
aga-miR-309	aga-miR-309	3.25877	1.7193	4.79824	2.79082	1.48069	0.439762	0.689971	non-X		aga-miR-277	aga-miR-277	234.952	247.01	222.894	0.902369	-0.148211	0.792877	1	non-X		aga-half-tRNA	aga-half-tRNA	153575	187196	119953	0.640791	-0.642075	0.524044	0.826725	non-X		aga-miR-1890	aga-miR-1890	25.4809	21.9369	29.025	1.32311	0.403934	0.973822	1	non-X		aga-miR-305	aga-miR-305	550.527	507.203	593.85	1.17083
aga-mir-10365	aga-3L_13346	9.45351	12.319	6.58799	0.534782	-0.902977	0.445464	0.692944	non-X		aga-miR-278	aga-miR-278	0.838337	0.454219	1.22245	2.69133	1.42832	0.990239	1	non-X		aga-miR-13b	aga-miR-13b	176.912	141.966	211.857	1.49231	0.577546	0.536542	0.832868	non-X		aga-miR-219	aga-miR-219	0.350503	0.314104	0.386901	1.23176	0.300724	1	1	non-X		aga-miR-306	aga-miR-306	6970.87	5928.37	8013.36	1.3517
aga-miR-1175	aga-miR-1175	2.21623	0.762402	3.67006	4.81381	2.26718	0.454574	0.701123	non-X		aga-miR-279	aga-miR-279	1695.24	1725.63	1664.84	0.964773	-0.0517386	0.85051	1	non-X		aga-miR-iab-4	aga-miR-iab-4	3.05749	1.46719	4.64779	3.16782	1.66349	0.550694	0.832868	non-X		aga-miR-263b	aga-miR-263b	19.6282	20.8591	18.3973	0.881981	-0.181181	0.965444	1	non-X		aga-miR-307	aga-miR-307	9.21302	13.3097	5.11638	0.384411
aga-mir-2944b	aga-3R_19115*	0.752121	0	1.50424	Inf	Inf	0.498121	0.761833	non-X		aga-miR-281	aga-miR-281	922.762	1195.32	650.199	0.543952	-0.878448	0.261028	1	non-X		aga-miR-282	aga-miR-282	0.719865	0	1.43973	Inf	Inf	0.548525	0.832868	non-X		aga-miR-306	aga-miR-306	3271.45	3501.47	3041.43	0.868615	-0.203212	0.999395	1	non-X		aga-miR-308	aga-miR-308	39.3775	42.1199	36.6351	0.86978
aga-miR-190	aga-miR-190	121.926	111.797	132.056	1.18121	0.240268	0.5055	0.766675	non-X		aga-miR-283	aga-miR-283	355.995	433.066	278.924	0.644069	-0.634714	0.389544	1	non-X		aga-mir-10375b-3	aga-mir_temp48*	0.719865	0	1.43973	Inf	Inf	0.548525	0.832868	non-X		aga-miR-79	aga-miR-79	4.69091	5.15753	4.22429	0.819052	-0.287973	0.879801	1	non-X		aga-miR-309	aga-miR-309	0.0708536	0	0.141707	Inf
aga-mir-2796	aga-2R_6693	20.9337	25.9684	15.899	0.612243	-0.707823	0.526652	0.792155	non-X		aga-miR-305	aga-miR-305	158.641	247.906	69.375	0.279844	-1.83731	0.125592	1	non-X		aga-mir-10377b	aga-mirtron1	0.720834	1.44167	0	0	-Inf	0.547372	0.832868	non-X		aga-miR-927	aga-miR-927	333.424	333.059	333.789	1.00219	0.00316218	0.72313	1	non-X		aga-miR-315	aga-miR-315	430.075	400.116	460.034	1.14975
aga-miR-282	aga-miR-282	0.823499	0	1.647	Inf	Inf	0.555005	0.821227	non-X		aga-miR-306	aga-miR-306	32844	26697.5	38990.5	1.46046	0.546422	0.519026	1	non-X		aga-bantam	aga-bantam	5692.54	4589.83	6795.25	1.4805	0.566086	0.582697	0.874045	non-X		aga-miR-965	aga-miR-965	3.19569	2.19873	4.19266	1.90686	0.931197	0.985256	1	non-X		aga-miR-317	aga-miR-317	3290.19	4258.78	2321.6	0.545134
aga-mir-10375b-3	aga-mir_temp48*	0.823499	0	1.647	Inf	Inf	0.555005	0.821227	non-X		aga-miR-307	aga-miR-307	4.49506	2.6201	6.37002	2.43121	1.28168	0.554508	1	non-X		aga-mir-2796	aga-2R_6693	18.6774	23.459	13.8959	0.592348	-0.755483	0.591736	0.880387	non-X		aga-miR-993	aga-miR-993	16.2121	14.4296	17.9946	1.24706	0.318536	0.642042	1	non-X		aga-miR-34	aga-miR-34	416.161	431.649	400.674	0.92824
aga-miR-9c	aga-miR-9c	3405.33	3723.94	3086.73	0.828887	-0.270753	0.577296	0.847321	non-X		aga-miR-308	aga-miR-308	8.72871	7.16229	10.2951	1.43741	0.523468	0.939696	1	non-X		aga-miR-306	aga-miR-306	25697.1	22494.3	28899.9	1.28476	0.361504	0.601811	0.888156	non-X		aga-miR-9a	aga-miR-9a	7137.96	6074.9	8201.02	1.34998	0.432943	0.754899	1	non-X		aga-miR-375	aga-miR-375	33.1067	30.2421	35.9713	1.18944
aga-mir-932	aga-2R_6454	4.57144	6.60101	2.54188	0.385074	-1.37679	0.585409	0.850759	non-X		aga-miR-315	aga-miR-315	5.92002	5.72777	6.11227	1.06713	0.0937345	0.874266	1	non-X		aga-mir-285	aga-3L_14051*	0.492891	0	0.985783	Inf	Inf	0.61285	0.897212	non-X		aga-miR-iab-4	aga-miR-iab-4	43.8165	40.8107	46.8224	1.14731	0.198254	0.636948	1	non-X		aga-miR-7	aga-miR-7	11.6958	12.3981	10.9935	0.886709
aga-mir-10373	aga-3L_12694	9.2156	11.4672	6.96405	0.607304	-0.719508	0.604243	0.850759	non-X		aga-miR-34	aga-miR-34	179.889	166.031	193.747	1.16693	0.22272	0.817131	1	non-X		aga-mir-10365	aga-3L_13346*	1.52151	0.366797	2.67622	7.29619	2.86714	0.624689	0.907286	non-X		aga-mir-10375b-1	aga-mir_temp12-1	53.3213	54.9801	51.6624	0.939656	-0.0897955	0.691253	1	non-X		aga-miR-79	aga-miR-79	7.05431	8.23149	5.87712	0.71398
aga-miR-306	aga-miR-306	37890.9	42717.1	33064.6	0.774036	-0.369527	0.606257	0.850759	non-X		aga-miR-375	aga-miR-375	14.8137	10.619	19.0084	1.79004	0.839994	0.4593	1	non-X		aga-mir-10365	aga-3L_13346	7.38786	9.0168	5.75892	0.638688	-0.646817	0.635604	0.91587	non-X		aga-mir-10375b-1	aga-mir_temp12-1*	3.19569	2.19873	4.19266	1.90686	0.931197	0.985256	1	non-X		aga-miR-8	aga-miR-8	41040.3	37518.9	44561.7	1.18771
aga-miR-92b	aga-miR-92b	13744	15325.2	12162.9	0.793652	-0.333422	0.614612	0.850759	non-X		aga-miR-7	aga-miR-7	84.2868	107.342	61.2317	0.570436	-0.809864	0.376258	1	non-X		aga-mir-10358-1	aga-3L_12866	213.944	191.302	236.587	1.23672	0.306522	0.680866	0.943928	non-X		aga-mir-10375b-2	aga-mir_temp12-2*	3.19569	2.19873	4.19266	1.90686	0.931197	0.985256	1	non-X		aga-miR-87	aga-miR-87	48.9672	72.9567	24.9778	0.342364
aga-miR-279	aga-miR-279	1641.57	1823.38	1459.76	0.80058	-0.320882	0.600529	0.850759	non-X		aga-miR-79	aga-miR-79	10.6501	11.9816	9.31862	0.777743	-0.362635	0.800517	1	non-X		aga-mir-10358-3	aga-UNKN_32355	213.944	191.302	236.587	1.23672	0.306522	0.680866	0.943928	non-X		aga-mir-10375b-2	aga-mir_temp12-2	53.3213	54.9801	51.6624	0.939656	-0.0897955	0.691253	1	non-X		aga-miR-927	aga-miR-927	535.022	559.264	510.78	0.913307
aga-mir-10358-1	aga-3L_12866	280.7	290.759	270.64	0.930806	-0.103448	0.659105	0.850759	non-X		aga-miR-8	aga-miR-8	18649.9	22914.3	14385.6	0.627798	-0.671627	0.364862	1	non-X		aga-mir-10358-4	aga-X_45482	213.944	191.302	236.587	1.23672	0.306522	0.680866	0.943928	X		aga-mir-965-2	aga-mir_temp56*	10.3619	7.35626	13.3676	1.81717	0.861696	0.738618	1	non-X		aga-miR-929	aga-miR-929	0.0708536	0	0.141707	Inf
aga-mir-10358-3	aga-UNKN_32355	280.7	290.759	270.64	0.930806	-0.103448	0.659105	0.850759	non-X		aga-miR-87	aga-miR-87	56.9077	63.0158	50.7995	0.80614	-0.310898	0.765956	1	non-X		aga-mir-10358-5	aga-X_48529	213.944	191.302	236.587	1.23672	0.306522	0.680866	0.943928	X		aga-mir-10376	aga-mir_temp67	9.79599	11.8856	7.7064	0.648382	-0.625084	0.675194	1	non-X		aga-miR-92a	aga-miR-92a	138.05	179.195	96.9054	0.540781
aga-mir-10358-4	aga-X_45482	280.7	290.759	270.64	0.930806	-0.103448	0.659105	0.850759	X		aga-miR-927	aga-miR-927	169.866	190.423	149.31	0.784098	-0.350894	0.89078	1	non-X		aga-mir-10358-2	aga-X_48597	213.944	191.302	236.587	1.23672	0.306522	0.680866	0.943928	X		aga-mir-10376*	aga-mir_temp67*	2.9384	3.58701	2.28978	0.638353	-0.647574	0.734018	1	non-X		aga-miR-92b	aga-miR-92b	913.854	1112.42	715.286	0.642999
aga-mir-10358-5	aga-X_48529	280.7	290.759	270.64	0.930806	-0.103448	0.659105	0.850759	X		aga-miR-92b	aga-miR-92b	10436.8	6886.97	13986.6	2.03088	1.0221	0.209912	1	non-X		aga-mir-980	aga-2R_9851	4.73313	4.61524	4.85103	1.05109	0.0718841	0.698971	0.961742	non-X		aga-mir-10377b	aga-mirtron1	1.57622	1.63646	1.51598	0.926379	-0.110325	0.920432	1	non-X		aga-miR-957	aga-miR-957	216.908	210.455	223.36	1.06132
aga-mir-10358-2	aga-X_48597	280.7	290.759	270.64	0.930806	-0.103448	0.659105	0.850759	X		aga-miR-957	aga-miR-957	17.4111	10.619	24.2031	2.27924	1.18855	0.446609	1	non-X		aga-let-7	aga-let-7	834.826	928.265	741.386	0.798679	-0.324313	0.704847	0.962589	non-X		aga-mir-10374	aga-2L_2309	0	0	0	NA	NA	NA	NA	non-X		aga-miR-965	aga-miR-965	3.77257	3.3685	4.17664	1.23991
aga-miR-13b	aga-miR-13b	228.056	213.745	242.366	1.13391	0.1813	0.650088	0.850759	non-X		aga-miR-965	aga-miR-965	2.08668	2.16588	2.00748	0.926864	-0.109571	1	1	non-X		aga-mir-10370-2	aga-X_47308*	0.555568	0	1.11114	Inf	Inf	0.721972	0.971477	X		aga-mir-10374	aga-2L_2309*	0	0	0	NA	NA	NA	NA	non-X		aga-miR-970	aga-miR-970	451.933	498.882	404.984	0.811785
aga-mir-980	aga-2R_9851*	1.88879	0.859648	2.91794	3.39434	1.76313	0.630268	0.850759	non-X		aga-miR-970	aga-miR-970	597.367	456.321	738.414	1.61819	0.694383	0.434522	1	non-X		aga-mir-10369	aga-X_47314*	0.555568	0	1.11114	Inf	Inf	0.721972	0.971477	X		aga-mir-10363	aga-2L_4062*	0	0	0	NA	NA	NA	NA	non-X		aga-miR-981	aga-miR-981	6.84807	5.39507	8.30106	1.53864
aga-mir-286b	aga-2L_4100*	0.56409	0	1.12818	Inf	Inf	0.620357	0.850759	non-X		aga-miR-981	aga-miR-981	1.32069	0.454219	2.18717	4.81522	2.2676	0.752381	1	non-X		aga-miR-276-5p	aga-miR-276-5p	11.6195	11.3452	11.8939	1.04837	0.0681428	0.745221	0.97411	non-X		aga-mir-2944a-2	aga-2L_4095*	0	0	0	NA	NA	NA	NA	non-X		aga-miR-988	aga-miR-988	35.6107	47.3624	23.859	0.503755
aga-mir-10360	aga-2R_10931*	0.859648	1.7193	0	0	-Inf	0.637977	0.850759	non-X		aga-miR-988	aga-miR-988	44.4265	54.7732	34.0799	0.622201	-0.684547	0.455154	1	non-X		aga-mir-998	aga-2R_6425	450.466	437.004	463.928	1.06161	0.0862555	0.739056	0.97411	non-X		aga-mir-10367	aga-2R_10191	0	0	0	NA	NA	NA	NA	non-X		aga-miR-993	aga-miR-993	31.6111	24.4167	38.8054	1.5893
aga-mir-31	aga-X_44120*	0.956893	1.91379	0	0	-Inf	0.613197	0.850759	X		aga-miR-989	aga-miR-989	79769.1	88907	70631.2	0.794439	-0.331992	0.752461	1	non-X		aga-miR-2	aga-miR-2	671.104	588.481	753.728	1.2808	0.357047	0.74096	0.97411	non-X		aga-mir-10360	aga-2R_10931*	0	0	0	NA	NA	NA	NA	non-X		aga-miR-996	aga-miR-996	232.225	228.068	236.383	1.03646
aga-mir-10377b	aga-mirtron1	0.811025	1.62205	0	0	-Inf	0.651461	0.850759	non-X		aga-miR-996	aga-miR-996	645.357	695.112	595.602	0.856843	-0.222897	0.579966	1	non-X		aga-miR-125	aga-miR-125	365.58	403.603	327.558	0.811584	-0.301188	0.750568	0.974141	non-X		aga-mir-2796	aga-2R_6693*	0	0	0	NA	NA	NA	NA	non-X		aga-miR-9a	aga-miR-9a	8876.87	9749.79	8003.95	0.820935
aga-mir-10376*	aga-mir_temp67*	0.894877	0	1.78975	Inf	Inf	0.665877	0.853448	non-X		aga-miR-9a	aga-miR-9a	1027.23	1183.83	870.63	0.735436	-0.443328	0.588295	1	non-X		aga-mir-10376	aga-mir_temp67	4.88027	7.13178	2.62875	0.368597	-1.43988	0.767052	0.982616	non-X		aga-mir-10371	aga-3L_12478*	0	0	0	NA	NA	NA	NA	non-X		aga-miR-9c	aga-miR-9c	1048.23	957.197	1139.26	1.1902
aga-miR-307	aga-miR-307	5.76968	6.97443	4.56493	0.654525	-0.611481	0.709646	0.884627	non-X		aga-miR-9c	aga-miR-9c	4072.95	4745.9	3400	0.716409	-0.481145	0.429033	1	non-X		aga-mir-10368	aga-X_46838*	0.328594	0	0.657188	Inf	Inf	0.783945	0.982616	X		aga-mir-10373	aga-3L_12694	0	0	0	NA	NA	NA	NA	non-X		aga-miR-9b	aga-miR-9b	849.404	869.753	829.055	0.953207
aga-miR-14	aga-miR-14	5814.02	5329.58	6298.46	1.18179	0.240977	0.706081	0.884627	non-X		aga-miR-9b	aga-miR-9b	3451.75	4323.04	2580.46	0.596908	-0.74442	0.317009	1	non-X		aga-miR-124	aga-miR-124	0.328594	0	0.657188	Inf	Inf	0.783945	0.982616	non-X		aga-mir-10373	aga-3L_12694*	0	0	0	NA	NA	NA	NA	non-X		aga-miR-iab-4	aga-miR-iab-4	103.921	67.9685	139.873	2.0579
aga-mir-10370-2	aga-X_47308*	0.635469	0	1.27094	Inf	Inf	0.706623	0.884627	X		aga-miR-iab-4	aga-miR-iab-4	2.91591	1.81688	4.01495	2.20981	1.14392	0.799146	1	non-X		aga-mir-965-1	aga-mir_temp5*	0.328594	0	0.657188	Inf	Inf	0.783945	0.982616	non-X		aga-mir-10358-1	aga-3L_12866*	0	0	0	NA	NA	NA	NA	non-X		aga-mir-10375b-1	aga-mir_temp12-1	71.9262	88.1912	55.6611	0.631141
aga-mir-10369	aga-X_47314*	0.635469	0	1.27094	Inf	Inf	0.706623	0.884627	X		aga-mir-10375b-1	aga-mir_temp12-1	52.949	80.0042	25.8939	0.323657	-1.62746	0.179301	1	non-X		aga-mir-33	aga-X_46604*	0.366797	0.733594	0	0	-Inf	0.774315	0.982616	X		aga-mir-2944a-1	aga-3R_19113*	0	0	0	NA	NA	NA	NA	non-X		aga-mir-10375b-1	aga-mir_temp12-1*	3.77257	3.3685	4.17664	1.23991
aga-mir-998	aga-2R_6425*	4.10851	5.44184	2.77518	0.509971	-0.971514	0.726245	0.899161	non-X		aga-mir-10375b-1	aga-mir_temp12-1*	2.08668	2.16588	2.00748	0.926864	-0.109571	1	1	non-X		aga-mir-10363	aga-2L_4062*	0.885131	1.44167	0.328594	0.227926	-2.13336	0.80209	0.985117	non-X		aga-mir-10356-2	aga-UNKN_31622*	0	0	0	NA	NA	NA	NA	non-X		aga-mir-10375b-2	aga-mir_temp12-2*	3.77257	3.3685	4.17664	1.23991
aga-mir-10376	aga-mir_temp67	4.89421	6.77993	3.00848	0.443733	-1.17224	0.737603	0.907052	non-X		aga-mir-10375b-2	aga-mir_temp12-2*	2.08668	2.16588	2.00748	0.926864	-0.109571	1	1	non-X		aga-miR-1889	aga-miR-1889	99.7368	116.708	82.7656	0.709168	-0.4958	0.797134	0.985117	non-X		aga-mir-10358-3	aga-UNKN_32355*	0	0	0	NA	NA	NA	NA	non-X		aga-mir-10375b-2	aga-mir_temp12-2	71.9262	88.1912	55.6611	0.631141
aga-mir-10360	aga-2R_10931	195.991	204.899	187.082	0.913044	-0.131243	0.770134	0.912689	non-X		aga-mir-10375b-2	aga-mir_temp12-2	52.949	80.0042	25.8939	0.323657	-1.62746	0.179301	1	non-X		aga-mir-31	aga-X_44120	32.1819	36.7753	27.5885	0.750192	-0.414667	0.796031	0.985117	X		aga-mir-10356-1	aga-UNKN_35035*	0	0	0	NA	NA	NA	NA	non-X		aga-mir-10375b-3	aga-mir_temp48	0.212561	0	0.425122	Inf
aga-miR-927	aga-miR-927	176.887	163.512	190.261	1.16359	0.218586	0.756268	0.912689	non-X		aga-mir-965-1	aga-mir_temp5	7.08844	9.46674	4.71013	0.497545	-1.0071	0.431907	1	non-X		aga-miR-190	aga-miR-190	142.449	169.472	115.425	0.681088	-0.554088	0.817018	0.986908	non-X		aga-mir-10375a	aga-X_43359*	0	0	0	NA	NA	NA	NA	X		aga-mir-965-1	aga-mir_temp5	8.20994	9.4091	7.01078	0.745106
aga-mir-285	aga-3L_14051*	0.754691	0.381201	1.12818	2.95954	1.56537	0.772275	0.912689	non-X		aga-mir-965-2	aga-mir_temp56	110.707	136.843	84.5717	0.61802	-0.694276	0.347473	1	non-X		aga-miR-927	aga-miR-927	165.278	164.235	166.321	1.0127	0.0182093	0.82512	0.986908	non-X		aga-mir-10358-4	aga-X_45482*	0	0	0	NA	NA	NA	NA	X		aga-mir-965-2	aga-mir_temp56	170.469	166.027	174.912	1.05352
aga-mir-10368	aga-X_46838*	0.37606	0	0.752121	Inf	Inf	0.764697	0.912689	X		aga-mir-965-2	aga-mir_temp56*	6.84717	4.8912	8.80313	1.79979	0.84783	0.714032	1	non-X		aga-mir-2945	aga-3R_17970*	12.8865	10.0917	15.6813	1.55388	0.635876	0.820827	0.986908	non-X		aga-X_46500	aga-X_46500	0	0	0	NA	NA	NA	NA	X		aga-mir-965-2	aga-mir_temp56*	9.5888	11.6	7.57761	0.653243
aga-miR-286	aga-miR-286	0.37606	0	0.752121	Inf	Inf	0.764697	0.912689	non-X		aga-mir-10377a*	aga-mir_temp59*	0.620328	0.803222	0.437433	0.544598	-0.876737	1	1	non-X		aga-miR-307	aga-miR-307	3.08293	2.17526	3.9906	1.83454	0.875416	0.813761	0.986908	non-X		aga-X_46500	aga-X_46500*	0	0	0	NA	NA	NA	NA	X		aga-mir-10377a*	aga-mir_temp59*	3.76776	4.59696	2.93856	0.63924
aga-mir-965-1	aga-mir_temp5*	0.37606	0	0.752121	Inf	Inf	0.764697	0.912689	non-X		aga-mir-10376	aga-mir_temp67	7.21649	8.24266	6.19033	0.751011	-0.413094	0.976638	1	non-X		aga-mir-932	aga-2R_6454	1.81921	1.41615	2.22227	1.56924	0.650064	0.832143	0.988846	non-X		aga-mir-10364	aga-X_46790*	0	0	0	NA	NA	NA	NA	X		aga-mir-10376	aga-mir_temp67	17.9668	18.8691	17.0645	0.904366
aga-mir-10363	aga-2L_4062	75.2556	71.4169	79.0942	1.1075	0.147308	0.785241	0.922025	non-X		aga-mir-10376*	aga-mir_temp67*	0.454219	0.908439	0	0	-Inf	0.638407	1	non-X		aga-miR-184	aga-miR-184	35573.2	36259.8	34886.5	0.962126	-0.0557024	0.842606	0.994819	non-X		aga-mir-10368	aga-X_46838	0	0	0	NA	NA	NA	NA	X		aga-mir-10376*	aga-mir_temp67*	8.41692	5.82542	11.0084	1.88972
aga-mir-965-2	aga-mir_temp56	88.2216	92.5891	83.8541	0.905659	-0.14296	0.808105	0.942789	non-X		aga-mir-10377b	aga-mirtron1	1.59593	1.71166	1.4802	0.864773	-0.209607	1	1	non-X		aga-miR-210	aga-miR-210	4.10781	5.00756	3.20806	0.640643	-0.642408	0.886688	1	non-X		aga-mir-10368	aga-X_46838*	0	0	0	NA	NA	NA	NA	X		aga-mir-10377b	aga-mirtron1	2.97314	2.67211	3.27418	1.22532
aga-mir-10355	aga-X_43370*	7.09282	8.40198	5.78366	0.688369	-0.538747	0.952842	1	X		aga-mir-10377b	aga-mirtron1*	0.22711	0.454219	0	0	-Inf	0.910285	1	non-X		aga-mir-10356-2	aga-UNKN_31622	300.62	340.023	261.218	0.768237	-0.380376	0.924873	1	non-X		aga-mir-10362	aga-X_47167*	0	0	0	NA	NA	NA	NA	X		aga-half-tRNA	aga-half-tRNA	444594	401513	487676	1.2146
aga-miR-965	aga-miR-965	1.92237	2.19774	1.647	0.749405	-0.416183	1	1	non-X		aga-mir-10367	aga-2R_10191	0	0	0	NA	NA	NA	NA	non-X		aga-mir-10356-1	aga-UNKN_35035	300.62	340.023	261.218	0.768237	-0.380376	0.924873	1	non-X		aga-mir-10366b	aga-X_47303	0	0	0	NA	NA	NA	NA	X		aga-mir-10363	aga-2L_4062*	0	0	0	NA
aga-mir-10375b-1	aga-mir_temp12-1*	1.92237	2.19774	1.647	0.749405	-0.416183	1	1	non-X		aga-mir-932	aga-2R_6454*	0	0	0	NA	NA	NA	NA	non-X		aga-miR-965	aga-miR-965	1.6241	1.80846	1.43973	0.796107	-0.328966	0.98558	1	non-X		aga-mir-10366b	aga-X_47303*	0	0	0	NA	NA	NA	NA	X		aga-mir-10360	aga-2R_10931*	0	0	0	NA
aga-mir-10375b-2	aga-mir_temp12-2*	1.92237	2.19774	1.647	0.749405	-0.416183	1	1	non-X		aga-mir-2796	aga-2R_6693*	0	0	0	NA	NA	NA	NA	non-X		aga-mir-10375b-1	aga-mir_temp12-1*	1.6241	1.80846	1.43973	0.796107	-0.328966	0.98558	1	non-X		aga-mir-10372a	aga-X_47305	0	0	0	NA	NA	NA	NA	X		aga-mir-932	aga-2R_6454*	0	0	0	NA
aga-mir-10358-1	aga-3L_12866*	1.01924	1.1436	0.894877	0.782507	-0.353824	0.948843	1	non-X		aga-mir-10375a	aga-X_43359*	0	0	0	NA	NA	NA	NA	X		aga-mir-10375b-2	aga-mir_temp12-2*	1.6241	1.80846	1.43973	0.796107	-0.328966	0.98558	1	non-X		aga-mir-10372a	aga-X_47305*	0	0	0	NA	NA	NA	NA	X		aga-mir-2796	aga-2R_6693*	0	0	0	NA
aga-mir-10358-3	aga-UNKN_32355*	1.01924	1.1436	0.894877	0.782507	-0.353824	0.948843	1	non-X		aga-mir-10364	aga-X_46790*	0	0	0	NA	NA	NA	NA	X		aga-mir-10373	aga-3L_12694	6.81857	7.54962	6.08752	0.806335	-0.310549	0.908757	1	non-X		aga-mir-10370-2	aga-X_47308	0	0	0	NA	NA	NA	NA	X		aga-mir-10371	aga-3L_12478*	0	0	0	NA
aga-mir-10358-4	aga-X_45482*	1.01924	1.1436	0.894877	0.782507	-0.353824	0.948843	1	X		aga-mir-10368	aga-X_46838*	0	0	0	NA	NA	NA	NA	X		aga-miR-275	aga-miR-275	1941.79	2129.62	1753.97	0.823606	-0.279973	0.944946	1	non-X		aga-mir-10370-2	aga-X_47308*	0	0	0	NA	NA	NA	NA	X		aga-mir-10373	aga-3L_12694	0	0	0	NA
aga-mir-10358-5	aga-X_48529*	1.01924	1.1436	0.894877	0.782507	-0.353824	0.948843	1	X		aga-mir-10366b	aga-X_47303	0	0	0	NA	NA	NA	NA	X		aga-miR-279	aga-miR-279	1359.59	1443.26	1275.92	0.884057	-0.177789	0.864331	1	non-X		aga-mir-10366a-1	aga-X_47310	0	0	0	NA	NA	NA	NA	X		aga-mir-10373	aga-3L_12694*	0	0	0	NA
aga-mir-10358-2	aga-X_48597*	1.01924	1.1436	0.894877	0.782507	-0.353824	0.948843	1	X		aga-mir-10366b	aga-X_47303*	0	0	0	NA	NA	NA	NA	X		aga-mir-2944b	aga-3R_19115*	1.39078	1.46719	1.31438	0.895848	-0.158674	1	1	non-X		aga-mir-10366a-1	aga-X_47310*	0	0	0	NA	NA	NA	NA	X		aga-mir-10358-1	aga-3L_12866*	0	0	0	NA
aga-miR-124	aga-miR-124	0.854507	0.956893	0.752121	0.786003	-0.347394	1	1	non-X		aga-mir-10372a	aga-X_47305	0	0	0	NA	NA	NA	NA	X		aga-miR-100	aga-miR-100	2394.55	2460.53	2328.57	0.946369	-0.0795247	0.96247	1	non-X		aga-mir-10372b	aga-X_47312*	0	0	0	NA	NA	NA	NA	X		aga-mir-10356-2	aga-UNKN_31622	0	0	0	NA
aga-miR-210	aga-miR-210	4.08139	4.49273	3.67006	0.816888	-0.29179	1	1	non-X		aga-mir-10372a	aga-X_47305*	0	0	0	NA	NA	NA	NA	X		aga-mir-10355	aga-X_43370*	5.05643	5.0586	5.05427	0.999144	-0.00123542	0.90933	1	X		aga-mir-10369	aga-X_47314	0	0	0	NA	NA	NA	NA	X		aga-mir-10356-2	aga-UNKN_31622*	0	0	0	NA
aga-mir-980	aga-2R_9851	6.11652	6.68269	5.55036	0.830558	-0.267848	1	1	non-X		aga-mir-10370-2	aga-X_47308	0	0	0	NA	NA	NA	NA	X		aga-miR-8	aga-miR-8	19395.7	19196	19595.4	1.0208	0.0297068	0.929255	1	non-X		aga-mir-10369	aga-X_47314*	0	0	0	NA	NA	NA	NA	X		aga-mir-10358-3	aga-UNKN_32355*	0	0	0	NA
aga-miR-1889	aga-miR-1889	97.4262	100.159	94.6938	0.945438	-0.0809451	0.909284	1	non-X		aga-mir-10370-2	aga-X_47308*	0	0	0	NA	NA	NA	NA	X		aga-mir-10376*	aga-mir_temp67*	1.14934	0.733594	1.56508	2.13345	1.09319	1	1	non-X		aga-mir-10370-1	aga-X_47316	0	0	0	NA	NA	NA	NA	X		aga-mir-10356-1	aga-UNKN_35035	0	0	0	NA
aga-miR-11	aga-miR-11	14130.3	14524.5	13736.1	0.94572	-0.0805145	0.978723	1	non-X		aga-mir-10366a-1	aga-X_47310	0	0	0	NA	NA	NA	NA	X		aga-mir-10358-1	aga-3L_12866*	0.391271	0	0.782542	Inf	Inf	0.98853	1	non-X		aga-mir-10370-1	aga-X_47316*	0	0	0	NA	NA	NA	NA	X		aga-mir-10356-1	aga-UNKN_35035*	0	0	0	NA
aga-miR-iab-4	aga-miR-iab-4	4.85627	4.39548	5.31705	1.20966	0.274605	0.891467	1	non-X		aga-mir-10366a-1	aga-X_47310*	0	0	0	NA	NA	NA	NA	X		aga-mir-10358-3	aga-UNKN_32355*	0.391271	0	0.782542	Inf	Inf	0.98853	1	non-X		aga-mir-10366a-2	aga-X_47318	0	0	0	NA	NA	NA	NA	X		aga-mir-10375a	aga-X_43359*	0	0	0	NA
aga-mir-10365	aga-3L_13346*	2.77119	2.4817	3.06069	1.23331	0.302531	1	1	non-X		aga-mir-10372b	aga-X_47312	0	0	0	NA	NA	NA	NA	X		aga-mir-10358-4	aga-X_45482*	0.391271	0	0.782542	Inf	Inf	0.98853	1	X		aga-mir-10366a-2	aga-X_47318*	0	0	0	NA	NA	NA	NA	X		aga-mir-10358-4	aga-X_45482*	0	0	0	NA
aga-mir-10364	aga-X_46790*	0.18803	0	0.37606	Inf	Inf	0.920848	1	X		aga-mir-10372b	aga-X_47312*	0	0	0	NA	NA	NA	NA	X		aga-mir-10364	aga-X_46790*	0.164297	0	0.328594	Inf	Inf	0.989138	1	X		aga-mir-10358-5	aga-X_48529*	0	0	0	NA	NA	NA	NA	X		aga-X_46500	aga-X_46500	0	0	0	NA
aga-miR-929	aga-miR-929	0.18803	0	0.37606	Inf	Inf	0.920848	1	non-X		aga-mir-10369	aga-X_47314*	0	0	0	NA	NA	NA	NA	X		aga-mir-10358-5	aga-X_48529*	0.391271	0	0.782542	Inf	Inf	0.98853	1	X		aga-mir-10358-2	aga-X_48597*	0	0	0	NA	NA	NA	NA	X		aga-X_46500	aga-X_46500*	0	0	0	NA
aga-mir-10377a	aga-mir_temp59	0.447439	0	0.894877	Inf	Inf	0.920885	1	non-X		aga-mir-10370-1	aga-X_47316	0	0	0	NA	NA	NA	NA	X		aga-mir-10358-2	aga-X_48597*	0.391271	0	0.782542	Inf	Inf	0.98853	1	X		aga-mir-10379	aga-chrX_44777_anoGam1*	0	0	0	NA	NA	NA	NA	X		aga-mir-10364	aga-X_46790*	0	0	0	NA
aga-mir-10371	aga-3L_12478*	0.239223	0.478447	0	0	-Inf	1	1	non-X		aga-mir-10370-1	aga-X_47316*	0	0	0	NA	NA	NA	NA	X		aga-miR-929	aga-miR-929	0.164297	0	0.328594	Inf	Inf	0.989138	1	non-X		aga-mir-10380	aga-chrX_44783_anoGam1*	0	0	0	NA	NA	NA	NA	X		aga-mir-10368	aga-X_46838*	0	0	0	NA
aga-mir-10373	aga-3L_12694*	0.478447	0.956893	0	0	-Inf	0.908254	1	non-X		aga-mir-10366a-2	aga-X_47318	0	0	0	NA	NA	NA	NA	X		aga-mir-10377a	aga-mir_temp59	0.391271	0	0.782542	Inf	Inf	0.98853	1	non-X		aga-mir-10381	aga-chrX_44791_anoGam1*	0	0	0	NA	NA	NA	NA	X		aga-mir-10362	aga-X_47167*	0	0	0	NA
aga-X_46500	aga-X_46500*	0.381201	0.762402	0	0	-Inf	0.9334	1	X		aga-mir-10366a-2	aga-X_47318*	0	0	0	NA	NA	NA	NA	X		aga-mir-10371	aga-3L_12478*	0.183398	0.366797	0	0	-Inf	1	1	non-X		aga-miR-1891	aga-miR-1891	0	0	0	NA	NA	NA	NA	non-X		aga-mir-10366a-1	aga-X_47310*	0	0	0	NA
aga-mir-33	aga-X_46604*	0.239223	0.478447	0	0	-Inf	1	1	X		aga-miR-219	aga-miR-219	0	0	0	NA	NA	NA	NA	non-X		aga-mir-10373	aga-3L_12694*	0.354037	0.708074	0	0	-Inf	1	1	non-X		aga-miR-286	aga-miR-286	0	0	0	NA	NA	NA	NA	non-X		aga-mir-10366a-2	aga-X_47318*	0	0	0	NA
aga-mir-2944a-2	aga-2L_4095*	0	0	0	NA	NA	NA	NA	non-X		aga-miR-282	aga-miR-282	0	0	0	NA	NA	NA	NA	non-X		aga-mir-10377b	aga-mirtron1*	0.183398	0.366797	0	0	-Inf	1	1	non-X		aga-miR-309	aga-miR-309	0	0	0	NA	NA	NA	NA	non-X		aga-mir-10358-5	aga-X_48529*	0	0	0	NA
aga-mir-932	aga-2R_6454*	0	0	0	NA	NA	NA	NA	non-X		aga-miR-929	aga-miR-929	0	0	0	NA	NA	NA	NA	non-X		aga-mir-10360	aga-2R_10931*	0	0	0	NA	NA	NA	NA	non-X		aga-miR-929	aga-miR-929	0	0	0	NA	NA	NA	NA	non-X		aga-mir-10358-2	aga-X_48597*	0	0	0	NA
aga-mir-2796	aga-2R_6693*	0	0	0	NA	NA	NA	NA	non-X		aga-miR-993	aga-miR-993	0	0	0	NA	NA	NA	NA	non-X		aga-mir-932	aga-2R_6454*	0	0	0	NA	NA	NA	NA	non-X		aga-mir-10375b-3	aga-mir_temp48	0	0	0	NA	NA	NA	NA	non-X		aga-miR-210	aga-miR-210	0	0	0	NA
aga-mir-2944a-1	aga-3R_19113*	0	0	0	NA	NA	NA	NA	non-X		aga-mir-10375b-3	aga-mir_temp48	0	0	0	NA	NA	NA	NA	non-X		aga-mir-2796	aga-2R_6693*	0	0	0	NA	NA	NA	NA	non-X		aga-mir-10375b-3	aga-mir_temp48*	0	0	0	NA	NA	NA	NA	non-X		aga-mir-10375b-3	aga-mir_temp48*	0	0	0	NA
aga-mir-10375a	aga-X_43359*	0	0	0	NA	NA	NA	NA	X		aga-mir-10375b-3	aga-mir_temp48*	0	0	0	NA	NA	NA	NA	non-X		aga-mir-10375a	aga-X_43359*	0	0	0	NA	NA	NA	NA	X		aga-mir-965-1	aga-mir_temp5*	0	0	0	NA	NA	NA	NA	non-X		aga-mir-965-1	aga-mir_temp5*	0	0	0	NA
aga-miR-219	aga-miR-219	0	0	0	NA	NA	NA	NA	non-X		aga-mir-965-1	aga-mir_temp5*	0	0	0	NA	NA	NA	NA	non-X		aga-X_46500	aga-X_46500*	0	0	0	NA	NA	NA	NA	X		aga-mir-10377a	aga-mir_temp59	0	0	0	NA	NA	NA	NA	non-X		aga-mir-10377a	aga-mir_temp59	0	0	0	NA
aga-mir-10377b	aga-mirtron1*	0	0	0	NA	NA	NA	NA	non-X		aga-mir-10377a	aga-mir_temp59	0	0	0	NA	NA	NA	NA	non-X		aga-miR-219	aga-miR-219	0	0	0	NA	NA	NA	NA	non-X		aga-mir-10377b	aga-mirtron1*	0	0	0	NA	NA	NA	NA	non-X		aga-mir-10377b	aga-mirtron1*	0	0	0	NA
[truncated: 24 more columns]

## Sheet: mIRbase ID conversions
#provisional miRNA name	miRNA ID (mIRbase submission)
aga-X_43370	aga-mir-10355
aga-X_43364	aga-mir-10361a-3
aga-X_43368	aga-mir-10361a-1
aga-X_43374	aga-mir-10361a-2
aga-half-tRNA	aga-half-tRNA
aga-X_43358*	aga-mir-10361b
aga-X_43358	aga-mir-10361b
aga-X_46500	aga-X_46500
aga-X_47310	aga-mir-10366a-1
aga-X_47318	aga-mir-10366a-2
aga-X_47303	aga-mir-10366b
aga-miR-278	aga-miR-278
aga-X_44604	aga-mir-10359
aga-miR-1000	aga-miR-1000
aga-X_47167	aga-mir-10362
aga-2R_10191*	aga-mir-10367
aga-X_47308	aga-mir-10370-2
aga-X_47316	aga-mir-10370-1
aga-miR-9a	aga-miR-9a
aga-X_47314	aga-mir-10369
aga-miR-989	aga-miR-989
aga-X_46838	aga-mir-10368
aga-2L_5838	aga-mir-2b
aga-2R_10191	aga-mir-10367
aga-miR-1891	aga-miR-1891
aga-miR-957	aga-miR-957
aga-X_47312	aga-mir-10372b
aga-2L_4100	aga-mir-286b
aga-miR-281	aga-miR-281
aga-chrX_44777_anoGam1	aga-mir-10379
aga-chrX_44783_anoGam1	aga-mir-10380
aga-chrX_44791_anoGam1	aga-mir-10381
aga-X_47305	aga-mir-10372a
aga-miR-263a	aga-miR-263a
aga-miR-133	aga-miR-133
aga-X_43359	aga-mir-10375a
aga-X_47310*	aga-mir-10366a-1
aga-miR-1890	aga-miR-1890
aga-miR-283	aga-miR-283
aga-miR-1174	aga-miR-1174
aga-miR-87	aga-miR-87
aga-X_49568	aga-mir-10357
aga-X_44120	aga-mir-31
aga-miR-34	aga-miR-34
aga-miR-970	aga-miR-970
aga-miR-993	aga-miR-993
aga-miR-375	aga-miR-375
aga-miR-9b	aga-miR-9b
aga-chrX_44777_anoGam1*	aga-mir-10379
aga-chrX_44783_anoGam1*	aga-mir-10380
aga-chrX_44791_anoGam1*	aga-mir-10381
aga-3L_12478	aga-mir-10371
aga-UNKN_31622	aga-mir-10356-2
aga-UNKN_35035	aga-mir-10356-1
aga-X_47303*	aga-mir-10366b
aga-miR-100	aga-miR-100
aga-miR-988	aga-miR-988
aga-X_47305*	aga-mir-10372a
aga-miR-996	aga-miR-996
aga-2L_5838*	aga-mir-2b
aga-miR-1	aga-miR-1
aga-UNKN_31622*	aga-mir-10356-2
aga-UNKN_35035*	aga-mir-10356-1
aga-mir_temp5	aga-mir-965-1
aga-2L_4095	aga-mir-2944a-2
aga-3R_19113	aga-mir-2944a-1
aga-miR-125	aga-miR-125
aga-miR-315	aga-miR-315
aga-3L_14051	aga-mir-285
aga-miR-308	aga-miR-308
aga-3R_17970	aga-mir-2945
aga-X_49568*	aga-mir-10357
aga-miR-137	aga-miR-137
aga-miR-263b	aga-miR-263b
aga-mir_temp59*	aga-mir-10377a*
aga-miR-277	aga-miR-277
aga-miR-7	aga-miR-7
aga-miR-276-3p	aga-miR-276-3p
aga-X_43368*	aga-mir-10361a-1
aga-X_43364*	aga-mir-10361a-3
aga-X_43374*	aga-mir-10361a-2
aga-mir_temp48	aga-mir-10375b-3
aga-miR-317	aga-miR-317
aga-miR-276-5p	aga-miR-276-5p
aga-miR-981	aga-miR-981
aga-miR-275	aga-miR-275
aga-mir_temp56*	aga-mir-965-2
aga-X_46790	aga-mir-10364
aga-X_46604	aga-mir-33
aga-X_47312*	aga-mir-10372b
aga-miR-92a	aga-miR-92a
aga-X_47167*	aga-mir-10362
aga-miR-79	aga-miR-79
aga-miR-184	aga-miR-184
aga-2R_6425	aga-mir-998
aga-bantam	aga-bantam
aga-miR-8	aga-miR-8
aga-X_44604*	aga-mir-10359
aga-mir_temp12-1	aga-mir-10375b-1
aga-mir_temp12-2	aga-mir-10375b-2
aga-X_47316*	aga-mir-10370-1
aga-miR-305	aga-miR-305
aga-3R_17970*	aga-mir-2945
aga-2L_4062*	aga-mir-10363
aga-miR-12	aga-miR-12
aga-2L_2309*	aga-mir-10374
aga-X_47318*	aga-mir-10366a-2
aga-2L_2309	aga-mir-10374
aga-miR-2	aga-miR-2
aga-miR-10	aga-miR-10
aga-3R_19115	aga-mir-2944b
aga-let-7	aga-let-7
aga-miR-309	aga-miR-309
aga-3L_13346	aga-mir-10365
aga-miR-1175	aga-miR-1175
aga-3R_19115*	aga-mir-2944b
aga-miR-190	aga-miR-190
aga-2R_6693	aga-mir-2796
aga-miR-282	aga-miR-282
aga-mir_temp48*	aga-mir-10375b-3*
aga-miR-9c	aga-miR-9c
aga-2R_6454	aga-mir-932
aga-3L_12694	aga-mir-10373
aga-miR-306	aga-miR-306
aga-miR-92b	aga-miR-92b
aga-miR-279	aga-miR-279
aga-3L_12866	aga-mir-10358-1
aga-UNKN_32355	aga-mir-10358-3
aga-X_45482	aga-mir-10358-4
aga-X_48529	aga-mir-10358-5
aga-X_48597	aga-mir-10358-2
aga-miR-13b	aga-miR-13b
aga-2R_9851*	aga-mir-980
aga-2L_4100*	aga-mir-286b
aga-2R_10931*	aga-mir-10360
aga-X_44120*	aga-mir-31
aga-mirtron1	aga-mir-10377b
aga-mir_temp67*	aga-mir-10376*
aga-miR-307	aga-miR-307
aga-miR-14	aga-miR-14
aga-X_47308*	aga-mir-10370-2
aga-X_47314*	aga-mir-10369
aga-2R_6425*	aga-mir-998
aga-mir_temp67	aga-mir-10376
aga-2R_10931	aga-mir-10360
aga-miR-927	aga-miR-927
aga-3L_14051*	aga-mir-285
aga-X_46838*	aga-mir-10368
aga-miR-286	aga-miR-286
aga-mir_temp5*	aga-mir-965-1*
aga-2L_4062	aga-mir-10363
aga-mir_temp56	aga-mir-965-2
aga-X_43370*	aga-mir-10355
aga-miR-965	aga-miR-965
aga-mir_temp12-1*	aga-mir-10375b-1*
aga-mir_temp12-2*	aga-mir-10375b-2*
aga-3L_12866*	aga-mir-10358-1
aga-UNKN_32355*	aga-mir-10358-3
aga-X_45482*	aga-mir-10358-4
aga-X_48529*	aga-mir-10358-5
aga-X_48597*	aga-mir-10358-2
aga-miR-124	aga-miR-124
aga-miR-210	aga-miR-210
aga-2R_9851	aga-mir-980
aga-miR-1889	aga-miR-1889
aga-miR-11	aga-miR-11
aga-miR-iab-4	aga-miR-iab-4
aga-3L_13346*	aga-mir-10365
aga-X_46790*	aga-mir-10364
aga-miR-929	aga-miR-929
aga-mir_temp59	aga-mir-10377a
aga-3L_12478*	aga-mir-10371
aga-3L_12694*	aga-mir-10373
aga-X_46500*	LOW_COMPLEXITY
aga-X_46604*	aga-mir-33
aga-2L_4095*	aga-mir-2944a-2
aga-2R_6454*	aga-mir-932
aga-2R_6693*	aga-mir-2796
aga-3R_19113*	aga-mir-2944a-1
aga-X_43359*	aga-mir-10375a
aga-miR-219	aga-miR-219
aga-mirtron1*	aga-mir-10377b*
